# Supplementary material for: Out of hours care in Germany - High utilization by adult patients with minor ailments?
Source: BMC Fam Pract. 2017 Mar 21;18:42. doi: 10.1186/s12875-017-0609-1 (PMC5361861; doi:10.1186/s12875-017-0609-1)
Supplement: Supplementary file 2 — Data (German Language). (XLSX 381 kb) [file 12875_2017_609_MOESM2_ESM.xlsx]

## Sheet: Praxisbesuche
	Praxisbesuche (263.261)
							4-stellig
ICD-10-Code	ICD-10-Text	n			TOP 300 (89,8%)		ICD-10-Code	ICD-10-Text	n
M54	Rückenschmerzen	21766			21766		A00.0	Cholera durch Vibrio cholerae O:1, Biovar cholerae	1
T14	Verletzung an einer nicht näher bezeichneten Körperregion	13718			13718		A01.0	Typhus abdominalis	8
I10	Essentielle (primäre) Hypertonie	13688			13688		A02.0	Salmonellenenteritis	5
R10	Bauch- und Beckenschmerzen	12237			12237		A02.2	Lokalisierte Salmonelleninfektionen	4
S01	Offene Wunde des Kopfes	8816			8816		A02.9	Salmonelleninfektion, nicht näher bezeichnet	7
N39	Sonstige Krankheiten des Harnsystems	8517			8517		A03.3	Shigellose durch Shigella sonnei	1
S00	Oberflächliche Verletzung des Kopfes	7659			7659		A03.9	Shigellose, nicht näher bezeichnet	9
S61	Offene Wunde des Handgelenkes und der Hand	7399			7399		A04.1	Darminfektion durch enterotoxinbildende Escherichia coli	1
S93	Luxation, Verstauchung und Zerrung der Gelenke und Bänder in Höhe des oberen Sprunggelenkes und des Fußes	7284			7284		A04.5	Enteritis durch Campylobacter	6
J06	Akute Infektionen an mehreren oder nicht näher bezeichneten Lokalisationen der oberen Atemwege	6633			6633		A04.6	Enteritis durch Yersinia enterocolitica	2
S60	Oberflächliche Verletzung des Handgelenkes und der Hand	5550			5550		A04.7	Enterokolitis durch Clostridium difficile	27
A09	Diarrhoe und Gastroenteritis, vermutlich infektiösen Ursprungs	5359			5359		A04.8	Sonstige näher bezeichnete bakterielle Darminfektionen	9
M79	Sonstige Krankheiten des Weichteilgewebes, anderenorts nicht klassifiziert	4901			4901		A04.9	Bakterielle Darminfektion, nicht näher bezeichnet	35
M25	Sonstige Gelenkkrankheiten, anderenorts nicht klassifiziert	4800			4800		A05.0	Lebensmittelvergiftung durch Staphylokokken	3
S80	Oberflächliche Verletzung des Unterschenkels	4785			4785		A05.1	Botulismus	1
S20	Oberflächliche Verletzung des Thorax	4784			4784		A05.8	Sonstige näher bezeichnete bakteriell bedingte Lebensmittelvergiftungen	8
R07	Hals- und Brustschmerzen	4686			4686		A05.9	Bakteriell bedingte Lebensmittelvergiftung, nicht näher bezeichnet	16
J03	Akute Tonsillitis	4268			4268		A06.0	Akute Amöbenruhr	2
K29	Gastritis und Duodenitis	3914			3914		A06.1	Chronische intestinale Amöbiasis	1
S62	Fraktur im Bereich des Handgelenkes und der Hand	3647			3647		A06.7	Amöbiasis der Haut	1
R42	Schwindel und Taumel	3599			3599		A06.8	Amöbeninfektion an sonstigen Lokalisationen	2
S52	Fraktur des Unterarmes	3575			3575		A06.9	Amöbiasis, nicht näher bezeichnet	1
J40	Bronchitis, nicht als akut oder chronisch bezeichnet	3449			3449		A07.0	Balantidiose	1
S90	Oberflächliche Verletzung der Knöchelregion und des Fußes	3318			3318		A07.3	Isosporose	1
H52	Akkommodationsstörungen und Refraktionsfehler	3317			3317		A07.9	Darmkrankheit durch Protozoen, nicht näher bezeichnet	2
H10	Konjunktivitis	3259			3259		A08.0	Enteritis durch Rotaviren	7
R51	Kopfschmerz	3244			3244		A08.1	Akute Gastroenteritis durch Norovirus [Norwalk-Virus]	60
I80	Thrombose, Phlebitis und Thrombophlebitis	3234			3234		A08.2	Enteritis durch Adenoviren	1
J20	Akute Bronchitis	3214			3214		A08.3	Enteritis durch sonstige Viren	50
S40	Oberflächliche Verletzung der Schulter und des Oberarmes	3109			3109		A08.4	Virusbedingte Darminfektion, nicht näher bezeichnet	388
T78	Unerwünschte Nebenwirkungen, anderenorts nicht klassifiziert	3053			3053		A08.5	Sonstige näher bezeichnete Darminfektionen	12
S13	Luxation, Verstauchung und Zerrung von Gelenken und Bändern in Halshöhe	3014			3014		A15.2	Lungentuberkulose, histologisch gesichert	2
R55	Synkope und Kollaps	3012			3012		A15.8	Sonstige Tuberkulose der Atmungsorgane, bakteriologisch, molekularbiologisch oder histologisch gesichert	1
N30	Zystitis	2904			2904		A15.9	Nicht näher bezeichnete Tuberkulose der Atmungsorgane, bakteriologisch, molekularbiologisch oder histologisch gesichert	3
S82	Fraktur des Unterschenkels, einschließlich des oberen Sprunggelenkes	2860			2860		A16.2	Lungentuberkulose ohne Angabe einer bakteriologischen, molekularbiologischen oder histologischen Sicherung	8
S30	Oberflächliche Verletzung des Abdomens, der Lumbosakralgegend und des Beckens	2841			2841		A16.8	Sonstige Tuberkulose der Atmungsorgane ohne Angabe einer bakteriologischen, molekularbiologischen oder histologischen Sicherung	1
S92	Fraktur des Fußes [ausgenommen oberes Sprunggelenk]	2746			2746		A16.9	Nicht näher bezeichnete Tuberkulose der Atmungsorgane ohne Angabe einer bakteriologischen, molekularbiologischen oder histologischen Sicherung	10
E11	Nicht primär insulinabhängiger Diabetes mellitus [Typ-2-Diabetes]	2744			2744		A18.1	Tuberkulose des Urogenitalsystems	2
R06	Störungen der Atmung	2742			2742		A18.8	Tuberkulose sonstiger näher bezeichneter Organe	2
R11	Übelkeit und Erbrechen	2719			2719		A23.0	Brucellose durch Brucella melitensis	6
K52	Sonstige nichtinfektiöse Gastroenteritis und Kolitis	2693			2693		A23.9	Brucellose, nicht näher bezeichnet	4
O09	Schwangerschaftsdauer	2603			2603		A24.0	Rotz	2
T83	Komplikationen durch Prothesen, Implantate oder Transplantate im Urogenitaltrakt	2561			2561		A26.0	Haut-Erysipeloid	92
J02	Akute Pharyngitis	2529			2529		A26.7	Erysipelothrix-Sepsis	1
R04	Blutung aus den Atemwegen	2485			2485		A26.9	Erysipeloid, nicht näher bezeichnet	16
S50	Oberflächliche Verletzung des Unterarmes	2478			2478		A27.0	Leptospirosis icterohaemorrhagica [Weil-Krankheit]	1
L02	Hautabszess, Furunkel und Karbunkel	2393			2393		A28.1	Katzenkratzkrankheit	1
I25	Chronische ischämische Herzkrankheit	2382			2382		A28.9	Bakterielle Zoonose, nicht näher bezeichnet	1
S22	Fraktur der Rippe(n), des Sternums und der Brustwirbelsäule	2370			2370		A31.1	Infektion der Haut durch sonstige Mykobakterien	3
S70	Oberflächliche Verletzung der Hüfte und des Oberschenkels	2315			2315		A31.9	Infektion durch Mykobakterien, nicht näher bezeichnet	2
F10	Psychische und Verhaltensstörungen durch Alkohol	2252			2252		A36.9	Diphtherie, nicht näher bezeichnet	2
S02	Fraktur des Schädels und der Gesichtsschädelknochen	2237			2237		A37.0	Keuchhusten durch Bordetella pertussis	3
S83	Luxation, Verstauchung und Zerrung des Kniegelenkes und von Bändern des Kniegelenkes	2223			2223		A37.9	Keuchhusten, nicht näher bezeichnet	24
S42	Fraktur im Bereich der Schulter und des Oberarmes	2139			2139		A39.8	Sonstige Meningokokkeninfektionen	2
J45	Asthma bronchiale	2126			2126		A39.9	Meningokokkeninfektion, nicht näher bezeichnet	1
R52	Schmerz, anderenorts nicht klassifiziert	2119			2119		A41.0	Sepsis durch Staphylococcus aureus	1
S63	Luxation, Verstauchung und Zerrung von Gelenken und Bändern in Höhe des Handgelenkes und der Hand	2081			2081		A41.2	Sepsis durch nicht näher bezeichnete Staphylokokken	14
I48	Vorhofflattern und Vorhofflimmern	2056			2056		A41.4	Sepsis durch Anaerobier	2
L03	Phlegmone	2043			2043		A41.5	Sepsis durch sonstige gramnegative Erreger	2
M99	Biomechanische Funktionsstörungen, anderenorts nicht klassifiziert	2038			2038		A41.9	Sepsis, nicht näher bezeichnet	69
F41	Andere Angststörungen	1985			1985		A42.9	Aktinomykose, nicht näher bezeichnet	1
F32	Depressive Episode	1981			1981		A44.1	Kutane und mukokutane Bartonellose	1
M17	Gonarthrose [Arthrose des Kniegelenkes]	1976			1976		A48.3	Syndrom des toxischen Schocks	3
T01	Offene Wunden mit Beteiligung mehrerer Körperregionen	1887			1887		A48.8	Sonstige näher bezeichnete bakterielle Krankheiten	3
G43	Migräne	1850			1850		A49.0	Staphylokokkeninfektion, nicht näher bezeichnet	4
G58	Sonstige Mononeuropathien	1821			1821		A49.1	Streptokokkeninfektion, nicht näher bezeichnet	22
Z92	Medizinische Behandlung in der Eigenanamnese	1797			1797		A49.3	Mykoplasmeninfektion, nicht näher bezeichnet	2
Z30	Kontrazeptive Maßnahmen	1788			1788		A49.8	Sonstige bakterielle Infektionen nicht näher bezeichneter Lokalisation	19
E14	Nicht näher bezeichneter Diabetes mellitus	1776			1776		A49.9	Bakterielle Infektion, nicht näher bezeichnet	114
R00	Störungen des Herzschlages	1767			1767		A50.0	Floride konnatale Frühsyphilis	2
I21	Akuter Myokardinfarkt	1735			1735		A50.3	Konnatale spätsyphilitische Augenkrankheit	4
J44	Sonstige chronische obstruktive Lungenkrankheit	1716			1716		A51.0	Primärer syphilitischer Genitalaffekt	2
M51	Sonstige Bandscheibenschäden	1677			1677		A51.3	Sekundäre Syphilis der Haut und der Schleimhäute	1
F45	Somatoforme Störungen	1635			1635		A52.0	Kardiovaskuläre Syphilis	4
R33	Harnverhaltung	1585			1585		A52.1	Floride Neurosyphilis	4
I50	Herzinsuffizienz	1584			1584		A52.7	Sonstige floride Spätsyphilis	1
M62	Sonstige Muskelkrankheiten	1578			1578		A53.9	Syphilis, nicht näher bezeichnet	6
O26	Betreuung der Mutter bei sonstigen Zuständen, die vorwiegend mit der Schwangerschaft verbunden sind	1552			1552		A54.0	Gonokokkeninfektion des unteren Urogenitaltraktes ohne periurethralen Abszess oder Abszess der Glandulae urethrales	12
H66	Eitrige und nicht näher bezeichnete Otitis media	1543			1543		A54.4	Gonokokkeninfektion des Muskel-Skelett-Systems	1
K59	Sonstige funktionelle Darmstörungen	1542			1542		A54.9	Gonokokkeninfektion, nicht näher bezeichnet	18
J32	Chronische Sinusitis	1531			1531		A56.0	Chlamydieninfektion des unteren Urogenitaltraktes	5
H60	Otitis externa	1526			1526		A59.0	Trichomoniasis urogenitalis	4
M53	Sonstige Krankheiten der Wirbelsäule und des Rückens, anderenorts nicht klassifiziert	1506			1506		A59.8	Sonstige Lokalisationen der Trichomoniasis	3
M23	Binnenschädigung des Kniegelenkes [internal derangement]	1490			1490		A60.0	Infektion der Genitalorgane und des Urogenitaltraktes durch Herpesviren	53
B99	Sonstige und nicht näher bezeichnete Infektionskrankheiten	1484			1484		A60.9	Infektion des Anogenitalbereiches durch Herpesviren, nicht näher bezeichnet	1
S32	Fraktur der Lendenwirbelsäule und des Beckens	1467			1467		A63.0	Anogenitale (venerische) Warzen	24
M75	Schulterläsionen	1465			1465		A63.8	Sonstige näher bezeichnete, vorwiegend durch Geschlechtsverkehr übertragene Krankheiten	2
T81	Komplikationen bei Eingriffen, anderenorts nicht klassifiziert	1447			1447		A66.3	Hyperkeratose bei Frambösie	2
T79	Bestimmte Frühkomplikationen eines Traumas, anderenorts nicht klassifiziert	1424			1424		A68.1	Durch Zecken übertragenes Rückfallfieber	9
I84	Hämorrhoiden	1420			1420		A68.9	Rückfallfieber, nicht näher bezeichnet	133
T15	Fremdkörper im äußeren Auge	1392			1392		A69.0	Nekrotisierend-ulzeröse Stomatitis	9
S51	Offene Wunde des Unterarmes	1391			1391		A69.1	Sonstige Fusospirochätosen	3
J18	Pneumonie, Erreger nicht näher bezeichnet	1389			1389		A69.2	Lyme-Krankheit	618
I20	Angina pectoris	1338			1338		A69.8	Sonstige näher bezeichnete Spirochäteninfektionen	2
K56	Paralytischer Ileus und mechanischer Ileus ohne Hernie	1337			1337		A69.9	Spirochäteninfektion, nicht näher bezeichnet	3
Z96	Vorhandensein von anderen funktionellen Implantaten	1335			1335		A74.9	Chlamydieninfektion, nicht näher bezeichnet	6
A46	Erysipel [Wundrose]	1331			1331		A75.3	Fleckfieber durch Rickettsia tsutsugamushi [Rickettsia orientalis]	1
J01	Akute Sinusitis	1310			1310		A77.3	Zeckenbissfieber durch Rickettsia australis	1
M19	Sonstige Arthrose	1309			1309		A80.9	Akute Poliomyelitis, nicht näher bezeichnet	1
E78	Störungen des Lipoproteinstoffwechsels und sonstige Lipidämien	1269			1269		A81.2	Progressive multifokale Leukenzephalopathie	1
B34	Viruskrankheit nicht näher bezeichneter Lokalisation	1253			1253		A82.9	Tollwut, nicht näher bezeichnet	2
S81	Offene Wunde des Unterschenkels	1218			1218		A84.1	Mitteleuropäische Enzephalitis, durch Zecken übertragen	5
I83	Varizen der unteren Extremitäten	1214			1214		A84.9	Virusenzephalitis, durch Zecken übertragen, nicht näher bezeichnet	34
K80	Cholelithiasis	1214			1214		A87.8	Sonstige Virusmeningitis	3
I49	Sonstige kardiale Arrhythmien	1185			1185		A87.9	Virusmeningitis, nicht näher bezeichnet	5
B02	Zoster [Herpes zoster]	1157			1157		A88.0	Fieber und Exanthem durch Enteroviren [Boston-Exanthem]	2
H81	Störungen der Vestibularfunktion	1154			1154		A88.1	Epidemischer Schwindel	6
R50	Fieber sonstiger und unbekannter Ursache	1150			1150		A93.8	Sonstige näher bezeichnete, durch Arthropoden übertragene Viruskrankheiten	1
M10	Gicht	1120			1120		A98.5	Hämorrhagisches Fieber mit renalem Syndrom	27
H61	Sonstige Krankheiten des äußeren Ohres	1116			1116		B00.0	Ekzema herpeticatum Kaposi	7
M47	Spondylose	1105			1105		B00.1	Dermatitis vesicularis durch Herpesviren	134
O20	Blutung in der Frühschwangerschaft	1087			1087		B00.2	Gingivostomatitis herpetica und Pharyngotonsillitis herpetica	83
S06	Intrakranielle Verletzung	1081			1081		B00.4	Enzephalitis durch Herpesviren	2
N20	Nieren- und Ureterstein	1077			1077		B00.5	Augenkrankheit durch Herpesviren	84
T00	Oberflächliche Verletzungen mit Beteiligung mehrerer Körperregionen	1046			1046		B00.8	Sonstige Infektionsformen durch Herpesviren	47
M16	Koxarthrose [Arthrose des Hüftgelenkes]	1045			1045		B00.9	Infektion durch Herpesviren, nicht näher bezeichnet	119
S05	Verletzung des Auges und der Orbita	1045			1045		B01.0	Varizellen-Meningitis	1
E66	Adipositas	1037			1037		B01.8	Varizellen mit sonstigen Komplikationen	3
S43	Luxation, Verstauchung und Zerrung von Gelenken und Bändern des Schultergürtels	1031			1031		B01.9	Varizellen ohne Komplikation	64
R05	Husten	1018			1018		B02.0	Zoster-Enzephalitis	10
H91	Sonstiger Hörverlust	1000			1000		B02.1	Zoster-Meningitis	1
M77	Sonstige Enthesopathien	997			997		B02.2	Zoster mit Beteiligung anderer Abschnitte des Nervensystems	99
H11	Sonstige Affektionen der Konjunktiva	987			987		B02.3	Zoster ophthalmicus	57
J04	Akute Laryngitis und Tracheitis	982			982		B02.7	Zoster generalisatus	4
S91	Offene Wunde der Knöchelregion und des Fußes	975			975		B02.8	Zoster mit sonstigen Komplikationen	41
K40	Hernia inguinalis	970			970		B02.9	Zoster ohne Komplikation	945
K57	Divertikulose des Darmes	948			948		B05.9	Masern ohne Komplikation	2
I95	Hypotonie	943			943		B06.9	Röteln ohne Komplikation	3
M70	Krankheiten des Weichteilgewebes im Zusammenhang mit Beanspruchung, Überbeanspruchung und Druck	925			925		B08.1	Molluscum contagiosum	1
E86	Volumenmangel	918			918		B08.2	Exanthema subitum [Sechste Krankheit]	2
M13	Sonstige Arthritis	916			916		B08.3	Erythema infectiosum [Fünfte Krankheit]	2
R45	Symptome, die die Stimmung betreffen	913			913		B08.4	Vesikuläre Stomatitis mit Exanthem durch Enteroviren	22
H16	Keratitis	896			896		B08.5	Vesikuläre Pharyngitis durch Enteroviren	67
H93	Sonstige Krankheiten des Ohres, anderenorts nicht klassifiziert	886			886		B08.8	Sonstige näher bezeichnete Virusinfektionen, die durch Haut- und Schleimhautläsionen gekennzeichnet sind	7
G40	Epilepsie	885			885		B15.9	Virushepatitis A ohne Coma hepaticum	16
I61	Intrazerebrale Blutung	878			878		B16.1	Akute Virushepatitis B mit Delta-Virus (Begleitinfektion) ohne Coma hepaticum	3
T88	Sonstige Komplikationen bei chirurgischen Eingriffen und medizinischer Behandlung, anderenorts nicht klassifiziert	876			876		B16.9	Akute Virushepatitis B ohne Delta-Virus und ohne Coma hepaticum	28
H53	Sehstörungen	864			864		B17.1	Akute Virushepatitis C	9
R53	Unwohlsein und Ermüdung	862			862		B18.1	Chronische Virushepatitis B ohne Delta-Virus	11
Z03	Ärztliche Beobachtung und Beurteilung von Verdachtsfällen	852			852		B18.2	Chronische Virushepatitis C	67
L23	Allergische Kontaktdermatitis	851			851		B18.8	Sonstige chronische Virushepatitis	1
R31	Nicht näher bezeichnete Hämaturie	830			830		B18.9	Chronische Virushepatitis, nicht näher bezeichnet	1
M65	Synovitis und Tenosynovitis	826			826		B19.9	Nicht näher bezeichnete Virushepatitis ohne Koma	5
F43	Reaktionen auf schwere Belastungen und Anpassungsstörungen	825			825		B23.0	Akutes HIV-Infektionssyndrom	1
R20	Sensibilitätsstörungen der Haut	802			802		B23.8	Sonstige näher bezeichnete Krankheitszustände infolge HIV-Krankheit	4
H35	Sonstige Affektionen der Netzhaut	798			798		B25.0	Pneumonie durch Zytomegalieviren	2
J98	Sonstige Krankheiten der Atemwege	793			793		B25.9	Zytomegalie, nicht näher bezeichnet	1
K21	Gastroösophageale Refluxkrankheit	764			764		B26.9	Mumps ohne Komplikation	15
G47	Schlafstörungen	761			761		B27.0	Mononukleose durch Gamma-Herpesviren	41
I64	Schlaganfall, nicht als Blutung oder Infarkt bezeichnet	753			753		B27.8	Sonstige infektiöse Mononukleose	5
I82	Sonstige venöse Embolie und Thrombose	735			735		B27.9	Infektiöse Mononukleose, nicht näher bezeichnet	51
L50	Urtikaria	724			724		B30.0	Keratokonjunktivitis durch Adenoviren	106
H00	Hordeolum und Chalazion	719			719		B30.1	Konjunktivitis durch Adenoviren	20
L30	Sonstige Dermatitis	712			712		B30.3	Akute epidemische hämorrhagische Konjunktivitis (durch Enteroviren)	15
I24	Sonstige akute ischämische Herzkrankheit	710			710		B30.8	Sonstige Konjunktivitis durch Viren	5
S86	Verletzung von Muskeln und Sehnen in Höhe des Unterschenkels	695			695		B30.9	Konjunktivitis durch Viren, nicht näher bezeichnet	68
F03	Nicht näher bezeichnete Demenz	686			686		B33.0	Pleurodynia epidemica	3
S72	Fraktur des Femurs	681			681		B33.4	Hantavirus- (Herz-) Lungensyndrom	5
H40	Glaukom	671			671		B33.8	Sonstige näher bezeichnete Viruskrankheiten	14
R39	Sonstige Symptome, die das Harnsystem betreffen	664			664		B34.0	Infektion durch Adenoviren, nicht näher bezeichnet	7
K92	Sonstige Krankheiten des Verdauungssystems	664			664		B34.1	Infektion durch Enteroviren, nicht näher bezeichnet	5
I26	Lungenembolie	661			661		B34.3	Infektion durch Parvoviren, nicht näher bezeichnet	1
J00	Akute Rhinopharyngitis [Erkältungsschnupfen]	654			654		B34.8	Sonstige Virusinfektionen nicht näher bezeichneter Lokalisation	26
A69	Sonstige Spirochäteninfektionen	635			635		B34.9	Virusinfektion, nicht näher bezeichnet	1214
L72	Follikuläre Zysten der Haut und der Unterhaut	631			631		B35.1	Tinea unguium	85
N23	Nicht näher bezeichnete Nierenkolik	630			630		B35.2	Tinea manuum	1
I70	Atherosklerose	628			628		B35.3	Tinea pedis	82
H92	Otalgie und Ohrenfluss	623			623		B35.4	Tinea corporis	15
H43	Affektionen des Glaskörpers	608			608		B35.6	Tinea cruris	18
J11	Grippe, Viren nicht nachgewiesen	603			603		B35.9	Dermatophytose, nicht näher bezeichnet	17
L05	Pilonidalzyste	600			600		B36.0	Pityriasis versicolor	7
T63	Toxische Wirkung durch Kontakt mit giftigen Tieren	589			589		B36.8	Sonstige näher bezeichnete oberflächliche Mykosen	4
I99	Sonstige und nicht näher bezeichnete Krankheiten des Kreislaufsystems	589			589		B36.9	Oberflächliche Mykose, nicht näher bezeichnet	62
K37	Nicht näher bezeichnete Appendizitis	578			578		B37.0	Candida-Stomatitis	108
R60	Ödem, anderenorts nicht klassifiziert	578			578		B37.1	Kandidose der Lunge	1
G44	Sonstige Kopfschmerzsyndrome	575			575		B37.2	Kandidose der Haut und der Nägel	14
R21	Hautausschlag und sonstige unspezifische Hauteruptionen	566			566		B37.3	Kandidose der Vulva und der Vagina	226
E03	Sonstige Hypothyreose	560			560		B37.4	Kandidose an sonstigen Lokalisationen des Urogenitalsystems	23
E04	Sonstige nichttoxische Struma	560			560		B37.8	Kandidose an sonstigen Lokalisationen	16
J30	Vasomotorische und allergische Rhinopathie	556			556		B37.9	Kandidose, nicht näher bezeichnet	57
M43	Sonstige Deformitäten der Wirbelsäule und des Rückens	553			553		B39.2	Histoplasmose der Lunge durch Histoplasma capsulatum, nicht näher bezeichnet	1
M81	Osteoporose ohne pathologische Fraktur	546			546		B42.9	Sporotrichose, nicht näher bezeichnet	1
Z95	Vorhandensein von kardialen oder vaskulären Implantaten oder Transplantaten	539			539		B44.1	Sonstige Aspergillose der Lunge	1
O60	Vorzeitige Wehen	532			532		B46.0	Mukormykose der Lunge	1
Z34	Überwachung einer normalen Schwangerschaft	524			524		B46.8	Sonstige Formen der Zygomykose	1
N12	Tubulointerstitielle Nephritis, nicht als akut oder chronisch bezeichnet	522			522		B48.0	Lobomykose	1
A08	Virusbedingte und sonstige näher bezeichnete Darminfektionen	518			518		B48.7	Mykosen durch opportunistisch-pathogene Pilze	2
O47	Frustrane Kontraktionen [Unnütze Wehen]	508			508		B48.8	Sonstige näher bezeichnete Mykosen	3
R56	Krämpfe, anderenorts nicht klassifiziert	506			506		B52.9	Malaria quartana ohne Komplikation	1
I73	Sonstige periphere Gefäßkrankheiten	505			505		B53.8	Sonstige parasitologisch bestätigte Malaria, anderenorts nicht klassifiziert	7
G35	Multiple Sklerose [Encephalomyelitis disseminata]	505			505		B55.9	Leishmaniose, nicht näher bezeichnet	1
E87	Sonstige Störungen des Wasser- und Elektrolythaushaltes sowie des Säure-Basen-Gleichgewichts	500			500		B58.0	Augenerkrankung durch Toxoplasmen	1
F17	Psychische und Verhaltensstörungen durch Tabak	498			498		B58.9	Toxoplasmose, nicht näher bezeichnet	1
T85	Komplikationen durch sonstige interne Prothesen, Implantate oder Transplantate	497			497		B60.1	Akanthamöbiasis	1
O48	Übertragene Schwangerschaft	496			496		B65.3	Zerkariendermatitis	1
I89	Sonstige nichtinfektiöse Krankheiten der Lymphgefäße und Lymphknoten	494			494		B67.0	Echinococcus-granulosus-Infektion [zystische Echinokokkose] der Leber	2
N13	Obstruktive Uropathie und Refluxuropathie	490			490		B67.4	Echinococcus-granulosus-Infektion [zystische Echinokokkose], nicht näher bezeichnet	1
I51	Komplikationen einer Herzkrankheit und ungenau beschriebene Herzkrankheit	490			490		B67.8	Nicht näher bezeichnete Echinokokkose der Leber	1
C50	Bösartige Neubildung der Brustdrüse [Mamma]	489			489		B67.9	Sonstige und nicht näher bezeichnete Echinokokkose	2
N40	Prostatahyperplasie	486			486		B69.0	Zystizerkose des Zentralnervensystems	1
G45	Zerebrale transitorische Ischämie und verwandte Syndrome	485			485		B69.9	Zystizerkose, nicht näher bezeichnet	1
R29	Sonstige Symptome, die das Nervensystem und das Muskel-Skelett-System betreffen	482			482		B71.9	Zestodeninfektion, nicht näher bezeichnet	1
S12	Fraktur im Bereich des Halses	480			480		B74.3	Loiasis	1
B00	Infektionen durch Herpesviren [Herpes simplex]	476			476		B76.0	Ankylostomiasis	1
H04	Affektionen des Tränenapparates	474			474		B77.9	Askaridose, nicht näher bezeichnet	2
M48	Sonstige Spondylopathien	465			465		B82.0	Intestinale Helminthose, nicht näher bezeichnet	2
I11	Hypertensive Herzkrankheit	456			456		B82.9	Intestinaler Parasitismus, nicht näher bezeichnet	2
T30	Verbrennung oder Verätzung, Körperregion nicht näher bezeichnet	452			452		B83.0	Larva migrans visceralis	2
H26	Sonstige Kataraktformen	451			451		B83.9	Helminthose, nicht näher bezeichnet	16
C61	Bösartige Neubildung der Prostata	445			445		B85.0	Pedikulose durch Pediculus humanus capitis	6
S69	Sonstige und nicht näher bezeichnete Verletzungen des Handgelenkes und der Hand	445			445		B85.2	Pedikulose, nicht näher bezeichnet	10
B37	Kandidose	445			445		B87.1	Wundmyiasis	5
D68	Sonstige Koagulopathien	439			439		B88.0	Sonstige Akarinose [Milbenbefall]	22
N76	Sonstige entzündliche Krankheit der Vagina und Vulva	433			433		B88.2	Sonstiger Befall durch Arthropoden	33
G56	Mononeuropathien der oberen Extremität	432			432		B88.3	Hirudiniasis externa	2
T09	Sonstige Verletzungen der Wirbelsäule und des Rumpfes, Höhe nicht näher bezeichnet	432			432		B88.8	Sonstiger näher bezeichneter Parasitenbefall der Haut	35
S76	Verletzung von Muskeln und Sehnen in Höhe der Hüfte und des Oberschenkels	422			422		B88.9	Parasitenbefall der Haut, nicht näher bezeichnet	9
L60	Krankheiten der Nägel	417			417		B90.9	Folgezustände einer Tuberkulose der Atmungsorgane und einer nicht näher bezeichneten Tuberkulose	1
R14	Flatulenz und verwandte Zustände	416			416		B94.0	Folgezustände des Trachoms	6
T23	Verbrennung oder Verätzung des Handgelenkes und der Hand	408			408		B94.9	Folgezustände nicht näher bezeichneter infektiöser oder parasitärer Krankheit	1
N18	Chronische Niereninsuffizienz	408			408		B95.0	Streptokokken, Gruppe A, als Ursache von Krankheiten, die in anderen Kapiteln klassifiziert sind	2
L97	Ulcus cruris, anderenorts nicht klassifiziert	401			401		B95.1	Streptokokken, Gruppe B, als Ursache von Krankheiten, die in anderen Kapiteln klassifiziert sind	8
J93	Pneumothorax	401			401		B95.2	Streptokokken, Gruppe D, als Ursache von Krankheiten, die in anderen Kapiteln klassifiziert sind	13
H01	Sonstige Entzündung des Augenlides	399			399		B95.5	Nicht näher bezeichnete Streptokokken als Ursache von Krankheiten, die in anderen Kapiteln klassifiziert sind	2
T84	Komplikationen durch orthopädische Endoprothesen, Implantate oder Transplantate	399			399		B95.6	Staphylococcus aureus als Ursache von Krankheiten, die in anderen Kapiteln klassifiziert sind	21
R09	Sonstige Symptome, die das Kreislaufsystem und das Atmungssystem betreffen	387			387		B95.7	Sonstige Staphylokokken als Ursache von Krankheiten, die in anderen Kapiteln klassifiziert sind	3
N92	Zu starke, zu häufige oder unregelmäßige Menstruation	384			384		B95.8	Nicht näher bezeichnete Staphylokokken als Ursache von Krankheiten, die in anderen Kapiteln klassifiziert sind	1
S33	Luxation, Verstauchung und Zerrung von Gelenken und Bändern der Lendenwirbelsäule und des Beckens	378			378		B96.0	Mykoplasmen und Ureaplasmen als Ursache von Krankheiten, die in anderen Kapiteln klassifiziert sind	3
Z48	Andere Nachbehandlung nach chirurgischem Eingriff	378			378		B96.2	Escherichia coli [E. coli] und andere Enterobakteriazeen als Ursache von Krankheiten, die in anderen Kapiteln klassifiziert sind	43
I47	Paroxysmale Tachykardie	378			378		B96.5	Pseudomonas und andere Nonfermenter als Ursache von Krankheiten, die in anderen Kapiteln klassifiziert sind	5
N83	Nichtentzündliche Krankheiten des Ovars, der Tuba uterina und des Lig. latum uteri	378			378		B97.8	Sonstige Viren als Ursache von Krankheiten, die in anderen Kapiteln klassifiziert sind	3
K11	Krankheiten der Speicheldrüsen	375			375		C00.1	Bösartige Neubildung: Äußere Unterlippe	1
H65	Nichteitrige Otitis media	373			373		C02.1	Bösartige Neubildung: Zungenrand	3
M71	Sonstige Bursopathien	368			368		C02.9	Bösartige Neubildung: Zunge, nicht näher bezeichnet	13
J22	Akute Infektion der unteren Atemwege, nicht näher bezeichnet	363			363		C03.1	Bösartige Neubildung: Unterkieferzahnfleisch	1
L98	Sonstige Krankheiten der Haut und der Unterhaut, anderenorts nicht klassifiziert	363			363		C04.0	Bösartige Neubildung: Vorderer Teil des Mundbodens	1
H57	Sonstige Affektionen des Auges und der Augenanhangsgebilde	362			362		C04.1	Bösartige Neubildung: Seitlicher Teil des Mundbodens	1
N94	Schmerz und andere Zustände im Zusammenhang mit den weiblichen Genitalorganen und dem Menstruationszyklus	362			362		C04.9	Bösartige Neubildung: Mundboden, nicht näher bezeichnet	9
H02	Sonstige Affektionen des Augenlides	361			361		C05.0	Bösartige Neubildung: Harter Gaumen	4
K62	Sonstige Krankheiten des Anus und des Rektums	359			359		C05.1	Bösartige Neubildung: Weicher Gaumen	1
M06	Sonstige chronische Polyarthritis	356			356		C05.9	Bösartige Neubildung: Gaumen, nicht näher bezeichnet	1
E79	Störungen des Purin- und Pyrimidinstoffwechsels	355			355		C06.8	Bösartige Neubildung: Sonstige und nicht näher bezeichnete Teile des Mundes, mehrere Teilbereiche überlappend	1
H25	Cataracta senilis	353			353		C06.9	Bösartige Neubildung: Mund, nicht näher bezeichnet	5
H18	Sonstige Affektionen der Hornhaut	352			352		C08.0	Bösartige Neubildung: Glandula submandibularis	5
K76	Sonstige Krankheiten der Leber	347			347		C08.9	Bösartige Neubildung: Große Speicheldrüse, nicht näher bezeichnet	3
S23	Luxation, Verstauchung und Zerrung von Gelenken und Bändern im Bereich des Thorax	347			347		C09.0	Bösartige Neubildung: Fossa tonsillaris	2
S46	Verletzung von Muskeln und Sehnen in Höhe der Schulter und des Oberarmes	347			347		C09.1	Bösartige Neubildung: Gaumenbogen (vorderer) (hinterer)	1
F33	Rezidivierende depressive Störung	347			347		C09.8	Bösartige Neubildung: Tonsille, mehrere Teilbereiche überlappend	2
Z51	Sonstige medizinische Behandlung	344			344		C09.9	Bösartige Neubildung: Tonsille, nicht näher bezeichnet	5
O99	Sonstige Krankheiten der Mutter, die anderenorts klassifizierbar sind, die jedoch Schwangerschaft, Geburt und Wochenbett komplizieren	340			340		C10.0	Bösartige Neubildung: Vallecula epiglottica	1
M41	Skoliose	339			339		C10.2	Bösartige Neubildung: Seitenwand des Oropharynx	3
Z98	Sonstige Zustände nach chirurgischem Eingriff	338			338		C10.8	Bösartige Neubildung: Oropharynx, mehrere Teilbereiche überlappend	6
M42	Osteochondrose der Wirbelsäule	336			336		C10.9	Bösartige Neubildung: Oropharynx, nicht näher bezeichnet	9
M35	Sonstige Krankheiten mit Systembeteiligung des Bindegewebes	336			336		C11.8	Bösartige Neubildung: Nasopharynx, mehrere Teilbereiche überlappend	1
J34	Sonstige Krankheiten der Nase und der Nasennebenhöhlen	336			336		C11.9	Bösartige Neubildung: Nasopharynx, nicht näher bezeichnet	1
F20	Schizophrenie	332			332		C13.1	Bösartige Neubildung: Aryepiglottische Falte, hypopharyngeale Seite	2
R58	Blutung, anderenorts nicht klassifiziert	332			332		C13.2	Bösartige Neubildung: Hinterwand des Hypopharynx	3
K35	Akute Appendizitis	329			329		C13.8	Bösartige Neubildung: Hypopharynx, mehrere Teilbereiche überlappend	33
D64	Sonstige Anämien	328			328		C13.9	Bösartige Neubildung: Hypopharynx, nicht näher bezeichnet	2
Z01	Sonstige spezielle Untersuchungen und Abklärungen bei Personen ohne Beschwerden oder angegebene Diagnose	323			323		C14.0	Bösartige Neubildung: Pharynx, nicht näher bezeichnet	3
I87	Sonstige Venenkrankheiten	322			322		C15.0	Bösartige Neubildung: Zervikaler Ösophagus	6
Z32	Untersuchung und Test zur Feststellung einer Schwangerschaft	321			321		C15.1	Bösartige Neubildung: Thorakaler Ösophagus	1
K60	Fissur und Fistel in der Anal- und Rektalregion	321			321		C15.2	Bösartige Neubildung: Abdominaler Ösophagus	1
L08	Sonstige lokale Infektionen der Haut und der Unterhaut	320			320		C15.4	Bösartige Neubildung: Ösophagus, mittleres Drittel	1
N93	Sonstige abnorme Uterus- oder Vaginalblutung	318			318		C15.5	Bösartige Neubildung: Ösophagus, unteres Drittel	1
K43	Hernia ventralis	316			316		C15.9	Bösartige Neubildung: Ösophagus, nicht näher bezeichnet	24
F19	Psychische und Verhaltensstörungen durch multiplen Substanzgebrauch und Konsum anderer psychotroper Substanzen	314			314		C16.0	Bösartige Neubildung: Kardia	5
L29	Pruritus	308			308		C16.2	Bösartige Neubildung: Corpus ventriculi	4
T51	Toxische Wirkung von Alkohol	306			306		C16.3	Bösartige Neubildung: Antrum pyloricum	1
R57	Schock, anderenorts nicht klassifiziert	306			306		C16.5	Bösartige Neubildung: Kleine Kurvatur des Magens, nicht näher bezeichnet	1
Z71	Personen, die das Gesundheitswesen zum Zwecke anderer Beratung oder ärztlicher Konsultation in Anspruch nehmen, anderenorts nicht klassifiziert	305			305		C16.8	Bösartige Neubildung: Magen, mehrere Teilbereiche überlappend	2
K85	Akute Pankreatitis	303			303		C16.9	Bösartige Neubildung: Magen, nicht näher bezeichnet	81
V99	Transportmittelunfall	302			302		C17.2	Bösartige Neubildung: Ileum	4
R13	Dysphagie	302			302		C17.9	Bösartige Neubildung: Dünndarm, nicht näher bezeichnet	1
E16	Sonstige Störungen der inneren Sekretion des Pankreas	302			302		C18.0	Bösartige Neubildung: Zäkum	2
L20	Atopisches [endogenes] Ekzem	301			301		C18.1	Bösartige Neubildung: Appendix vermiformis	2
N19	Nicht näher bezeichnete Niereninsuffizienz	300			300		C18.2	Bösartige Neubildung: Colon ascendens	9
M76	Enthesopathien der unteren Extremität mit Ausnahme des Fußes	299			299		C18.3	Bösartige Neubildung: Flexura coli dextra [hepatica]	1
N10	Akute tubulointerstitielle Nephritis	298			298		C18.4	Bösartige Neubildung: Colon transversum	7
G51	Krankheiten des N. facialis [VII. Hirnnerv]	297			297		C18.6	Bösartige Neubildung: Colon descendens	10
G62	Sonstige Polyneuropathien	295			295		C18.7	Bösartige Neubildung: Colon sigmoideum	78
R30	Schmerzen beim Wasserlassen	294			294		C18.8	Bösartige Neubildung: Kolon, mehrere Teilbereiche überlappend	4
S39	Sonstige und nicht näher bezeichnete Verletzungen des Abdomens, der Lumbosakralgegend und des Beckens	294			294		C18.9	Bösartige Neubildung: Kolon, nicht näher bezeichnet	164
N45	Orchitis und Epididymitis	294			294		C21.0	Bösartige Neubildung: Anus, nicht näher bezeichnet	1
N95	Klimakterische Störungen	291			291		C21.1	Bösartige Neubildung: Analkanal	2
E05	Hyperthyreose [Thyreotoxikose]	290			290		C22.0	Leberzellkarzinom	12
R19	Sonstige Symptome, die das Verdauungssystem und das Abdomen betreffen	288			288		C22.1	Intrahepatisches Gallengangskarzinom	9
E10	Primär insulinabhängiger Diabetes mellitus [Typ-1-Diabetes]	286			286		C22.4	Sonstige Sarkome der Leber	1
J41	Einfache und schleimig-eitrige chronische Bronchitis	286			286		C22.7	Sonstige näher bezeichnete Karzinome der Leber	1
H90	Hörverlust durch Schallleitungs- oder Schallempfindungsstörung	285			285		C22.9	Bösartige Neubildung: Leber, nicht näher bezeichnet	18
Z93	Vorhandensein einer künstlichen Körperöffnung	284			284		C24.0	Bösartige Neubildung: Extrahepatischer Gallengang	18
I88	Unspezifische Lymphadenitis	280			280		C24.1	Bösartige Neubildung: Ampulla hepatopancreatica [Ampulla Vateri]	2
G20	Primäres Parkinson-Syndrom	279			279		C24.9	Bösartige Neubildung: Gallenwege, nicht näher bezeichnet	1
M15	Polyarthrose	279			279		C25.0	Bösartige Neubildung: Pankreaskopf	19
Q66	Angeborene Deformitäten der Füße	278			278		C25.1	Bösartige Neubildung: Pankreaskörper	2
C18	Bösartige Neubildung des Kolons	277			277		C25.2	Bösartige Neubildung: Pankreasschwanz	7
S66	Verletzung von Muskeln und Sehnen in Höhe des Handgelenkes und der Hand	276			276		C25.3	Bösartige Neubildung: Ductus pancreaticus	5
R22	Lokalisierte Schwellung, Raumforderung und Knoten der Haut und der Unterhaut	276			276		C25.7	Bösartige Neubildung: Sonstige Teile des Pankreas	2
O42	Vorzeitiger Blasensprung	272			272		C25.8	Bösartige Neubildung: Pankreas, mehrere Teilbereiche überlappend	1
K61	Abszess in der Anal- und Rektalregion	270			270		C25.9	Bösartige Neubildung: Pankreas, nicht näher bezeichnet	55
I67	Sonstige zerebrovaskuläre Krankheiten	265		SUMME:	438719		C26.0	Bösartige Neubildung: Intestinaltrakt, Teil nicht näher bezeichnet	16
D48	Neubildung unsicheren oder unbekannten Verhaltens an sonstigen und nicht näher bezeichneten Lokalisationen	263					C26.9	Bösartige Neubildung: Ungenau bezeichnete Lokalisationen des Verdauungssystems	6
K42	Hernia umbilicalis	261					C30.0	Bösartige Neubildung: Nasenhöhle	7
H27	Sonstige Affektionen der Linse	261					C31.3	Bösartige Neubildung: Sinus sphenoidalis [Keilbeinhöhle]	1
H50	Sonstiger Strabismus	261					C31.9	Bösartige Neubildung: Nasennebenhöhle, nicht näher bezeichnet	1
M20	Erworbene Deformitäten der Finger und Zehen	260					C32.0	Bösartige Neubildung: Glottis	18
C34	Bösartige Neubildung der Bronchien und der Lunge	259					C32.1	Bösartige Neubildung: Supraglottis	3
D50	Eisenmangelanämie	258					C32.2	Bösartige Neubildung: Subglottis	1
Z35	Überwachung einer Risikoschwangerschaft	257					C32.3	Bösartige Neubildung: Larynxknorpel	3
M24	Sonstige näher bezeichnete Gelenkschädigungen	253					C32.8	Bösartige Neubildung: Larynx, mehrere Teilbereiche überlappend	18
I63	Hirninfarkt	248					C32.9	Bösartige Neubildung: Larynx, nicht näher bezeichnet	53
K08	Sonstige Krankheiten der Zähne und des Zahnhalteapparates	243					C34.0	Bösartige Neubildung: Hauptbronchus	26
K50	Crohn-Krankheit [Enteritis regionalis] [Morbus Crohn]	241					C34.1	Bösartige Neubildung: Oberlappen (-Bronchus)	18
F29	Nicht näher bezeichnete nichtorganische Psychose	240					C34.2	Bösartige Neubildung: Mittellappen (-Bronchus)	4
F48	Andere neurotische Störungen	238					C34.3	Bösartige Neubildung: Unterlappen (-Bronchus)	7
I71	Aortenaneurysma und -dissektion	234					C34.8	Bösartige Neubildung: Bronchus und Lunge, mehrere Teilbereiche überlappend	9
Z04	Untersuchung und Beobachtung aus sonstigen Gründen	233					C34.9	Bösartige Neubildung: Bronchus oder Lunge, nicht näher bezeichnet	195
I69	Folgen einer zerebrovaskulären Krankheit	233					C38.4	Bösartige Neubildung: Pleura	4
J31	Chronische Rhinitis, Rhinopharyngitis und Pharyngitis	232					C39.9	Bösartige Neubildung: Ungenau bezeichnete Lokalisationen des Atmungssystems	1
Z97	Vorhandensein anderer medizinischer Geräte oder Hilfsmittel	230					C40.2	Bösartige Neubildung des Knochens und des Gelenkknorpels: Lange Knochen der unteren Extremität	1
R25	Abnorme unwillkürliche Bewegungen	229					C41.0	Bösartige Neubildung des Knochens und des Gelenkknorpels: Knochen des Hirn- und Gesichtsschädels	7
K31	Sonstige Krankheiten des Magens und des Duodenums	229					C41.1	Bösartige Neubildung des Knochens und des Gelenkknorpels: Unterkieferknochen	1
T18	Fremdkörper im Verdauungstrakt	229					C41.2	Bösartige Neubildung des Knochens und des Gelenkknorpels: Wirbelsäule	2
I35	Nichtrheumatische Aortenklappenkrankheiten	229					C41.4	Bösartige Neubildung des Knochens und des Gelenkknorpels: Beckenknochen	1
T16	Fremdkörper im Ohr	225					C41.9	Bösartige Neubildung: Knochen und Gelenkknorpel, nicht näher bezeichnet	4
O14	Gestationshypertonie [schwangerschaftsinduziert] mit bedeutsamer Proteinurie	222					C43.3	Bösartiges Melanom sonstiger und nicht näher bezeichneter Teile des Gesichtes	4
R59	Lymphknotenvergrößerung	220					C43.5	Bösartiges Melanom des Rumpfes	4
Z90	Verlust von Organen, anderenorts nicht klassifiziert	219					C43.6	Bösartiges Melanom der oberen Extremität, einschließlich Schulter	1
B35	Dermatophytose [Tinea]	218					C43.7	Bösartiges Melanom der unteren Extremität, einschließlich Hüfte	4
E01	Jodmangelbedingte Schilddrüsenkrankheiten und verwandte Zustände	218					C43.9	Bösartiges Melanom der Haut, nicht näher bezeichnet	63
T11	Sonstige Verletzungen der oberen Extremität, Höhe nicht näher bezeichnet	218					C44.1	Sonstige bösartige Neubildungen: Haut des Augenlides, einschließlich Kanthus	19
T17	Fremdkörper in den Atemwegen	217					C44.2	Sonstige bösartige Neubildungen: Haut des Ohres und des äußeren Gehörganges	8
H69	Sonstige Krankheiten der Tuba auditiva	216					C44.3	Sonstige bösartige Neubildungen: Haut sonstiger und nicht näher bezeichneter Teile des Gesichtes	31
R73	Erhöhter Blutglukosewert	215					C44.4	Sonstige bösartige Neubildungen: Behaarte Kopfhaut und Haut des Halses	14
L40	Psoriasis	214					C44.5	Sonstige bösartige Neubildungen: Haut des Rumpfes	2
R32	Nicht näher bezeichnete Harninkontinenz	214					C44.6	Sonstige bösartige Neubildungen: Haut der oberen Extremität, einschließlich Schulter	4
B30	Viruskonjunktivitis	214					C44.7	Sonstige bösartige Neubildungen: Haut der unteren Extremität, einschließlich Hüfte	2
C79	Sekundäre bösartige Neubildung an sonstigen Lokalisationen	210					C44.8	Sonstige bösartige Neubildungen: Haut, mehrere Teilbereiche überlappend	1
T22	Verbrennung oder Verätzung der Schulter und des Armes, ausgenommen Handgelenk und Hand	210					C44.9	Bösartige Neubildung der Haut, nicht näher bezeichnet	115
N89	Sonstige nichtentzündliche Krankheiten der Vagina	208					C45.0	Mesotheliom der Pleura	6
S09	Sonstige und nicht näher bezeichnete Verletzungen des Kopfes	208					C47.0	Bösartige Neubildung: Periphere Nerven des Kopfes, des Gesichtes und des Halses	1
J42	Nicht näher bezeichnete chronische Bronchitis	207					C48.0	Bösartige Neubildung: Retroperitoneum	2
M21	Sonstige erworbene Deformitäten der Extremitäten	206					C48.2	Bösartige Neubildung: Peritoneum, nicht näher bezeichnet	4
T13	Sonstige Verletzungen der unteren Extremität, Höhe nicht näher bezeichnet	205					C49.1	Bösartige Neubildung: Bindegewebe und andere Weichteilgewebe der oberen Extremität, einschließlich Schulter	2
T89	Sonstige näher bezeichnete Komplikationen eines Traumas	203					C49.2	Bösartige Neubildung: Bindegewebe und andere Weichteilgewebe der unteren Extremität, einschließlich Hüfte	2
M67	Sonstige Krankheiten der Synovialis und der Sehnen	197					C49.3	Bösartige Neubildung: Bindegewebe und andere Weichteilgewebe des Thorax	6
C44	Sonstige bösartige Neubildungen der Haut	196					C49.6	Bösartige Neubildung: Bindegewebe und andere Weichteilgewebe des Rumpfes, nicht näher bezeichnet	1
F60	Spezifische Persönlichkeitsstörungen	195					C49.9	Bösartige Neubildung: Bindegewebe und andere Weichteilgewebe, nicht näher bezeichnet	18
H20	Iridozyklitis	191					C50.0	Bösartige Neubildung: Brustwarze und Warzenhof	5
K81	Cholezystitis	190					C50.1	Bösartige Neubildung: Zentraler Drüsenkörper der Brustdrüse	17
M50	Zervikale Bandscheibenschäden	190					C50.2	Bösartige Neubildung: Oberer innerer Quadrant der Brustdrüse	4
H33	Netzhautablösung und Netzhautriss	189					C50.3	Bösartige Neubildung: Unterer innerer Quadrant der Brustdrüse	3
Z27	Notwendigkeit der Impfung [Immunisierung] gegen Kombinationen von Infektionskrankheiten	188					C50.4	Bösartige Neubildung: Oberer äußerer Quadrant der Brustdrüse	30
L89	Dekubitalgeschwür	187					C50.5	Bösartige Neubildung: Unterer äußerer Quadrant der Brustdrüse	5
R26	Störungen des Ganges und der Mobilität	186					C50.6	Bösartige Neubildung: Recessus axillaris der Brustdrüse	4
R41	Sonstige Symptome, die das Erkennungsvermögen und das Bewusstsein betreffen	185					C50.8	Bösartige Neubildung: Brustdrüse, mehrere Teilbereiche überlappend	14
D69	Purpura und sonstige hämorrhagische Diathesen	185					C50.9	Bösartige Neubildung: Brustdrüse, nicht näher bezeichnet	407
K12	Stomatitis und verwandte Krankheiten	185					C51.8	Bösartige Neubildung: Vulva, mehrere Teilbereiche überlappend	1
G81	Hemiparese und Hemiplegie	181					C51.9	Bösartige Neubildung: Vulva, nicht näher bezeichnet	10
M40	Kyphose und Lordose	181					C53.0	Bösartige Neubildung: Endozervix	1
R63	Symptome, die die Nahrungs- und Flüssigkeitsaufnahme betreffen	181					C53.8	Bösartige Neubildung: Cervix uteri, mehrere Teilbereiche überlappend	1
N64	Sonstige Krankheiten der Mamma [Brustdrüse]	178					C53.9	Bösartige Neubildung: Cervix uteri, nicht näher bezeichnet	21
K58	Reizdarmsyndrom	177					C54.1	Bösartige Neubildung: Endometrium	27
Z33	Schwangerschaftsfeststellung als Nebenbefund	176					C54.2	Bösartige Neubildung: Myometrium	2
N32	Sonstige Krankheiten der Harnblase	176					C54.8	Bösartige Neubildung: Corpus uteri, mehrere Teilbereiche überlappend	3
H68	Entzündung und Verschluss der Tuba auditiva	175					C54.9	Bösartige Neubildung: Corpus uteri, nicht näher bezeichnet	14
H19	Affektionen der Sklera und der Hornhaut bei anderenorts klassifizierten Krankheiten	175					C57.8	Bösartige Neubildung: Weibliche Genitalorgane, mehrere Teilbereiche überlappend	1
S53	Luxation, Verstauchung und Zerrung des Ellenbogengelenkes und von Bändern des Ellenbogens	174					C57.9	Bösartige Neubildung: Weibliches Genitalorgan, nicht näher bezeichnet	2
S71	Offene Wunde der Hüfte und des Oberschenkels	174					C60.1	Bösartige Neubildung: Glans penis	2
O36	Betreuung der Mutter wegen sonstiger festgestellter oder vermuteter Komplikationen beim Feten	174					C60.8	Bösartige Neubildung: Penis, mehrere Teilbereiche überlappend	2
S31	Offene Wunde des Abdomens, der Lumbosakralgegend und des Beckens	172					C60.9	Bösartige Neubildung: Penis, nicht näher bezeichnet	3
F06	Andere psychische Störungen aufgrund einer Schädigung oder Funktionsstörung des Gehirns oder einer körperlichen Krankheit	172					C62.9	Bösartige Neubildung: Hoden, nicht näher bezeichnet	12
N28	Sonstige Krankheiten der Niere und des Ureters, anderenorts nicht klassifiziert	171					C63.9	Bösartige Neubildung: Männliches Genitalorgan, nicht näher bezeichnet	1
R18	Aszites	171					C67.0	Bösartige Neubildung: Trigonum vesicae	4
Z73	Probleme mit Bezug auf Schwierigkeiten bei der Lebensbewältigung	170					C67.2	Bösartige Neubildung: Laterale Harnblasenwand	5
N61	Entzündliche Krankheiten der Mamma [Brustdrüse]	169					C67.3	Bösartige Neubildung: Vordere Harnblasenwand	1
N70	Salpingitis und Oophoritis	169					C67.4	Bösartige Neubildung: Hintere Harnblasenwand	6
J90	Pleuraerguss, anderenorts nicht klassifiziert	165					C67.5	Bösartige Neubildung: Harnblasenhals	1
S41	Offene Wunde der Schulter und des Oberarmes	165					C67.6	Bösartige Neubildung: Ostium ureteris	1
N81	Genitalprolaps bei der Frau	164					C67.8	Bösartige Neubildung: Harnblase, mehrere Teilbereiche überlappend	26
T82	Komplikationen durch Prothesen, Implantate oder Transplantate im Herzen und in den Gefäßen	164					C67.9	Bösartige Neubildung: Harnblase, nicht näher bezeichnet	113
S10	Oberflächliche Verletzung des Halses	163					C68.0	Bösartige Neubildung: Urethra	1
A49	Bakterielle Infektion nicht näher bezeichneter Lokalisation	161					C68.9	Bösartige Neubildung: Harnorgan, nicht näher bezeichnet	26
N50	Sonstige Krankheiten der männlichen Genitalorgane	160					C69.0	Bösartige Neubildung: Konjunktiva	2
Z43	Versorgung künstlicher Körperöffnungen	157					C69.3	Bösartige Neubildung: Chorioidea	3
C67	Bösartige Neubildung der Harnblase	157					C69.4	Bösartige Neubildung: Ziliarkörper	1
G50	Krankheiten des N. trigeminus [V. Hirnnerv]	157					C70.0	Bösartige Neubildung: Hirnhäute	1
Z88	Allergie gegenüber Arzneimitteln, Drogen oder biologisch aktiven Substanzen in der Eigenanamnese	156					C71.3	Bösartige Neubildung: Parietallappen	2
Z46	Versorgen mit und Anpassen von anderen medizinischen Geräten oder Hilfsmitteln	156					C71.5	Bösartige Neubildung: Hirnventrikel	2
G25	Sonstige extrapyramidale Krankheiten und Bewegungsstörungen	154					C71.6	Bösartige Neubildung: Zerebellum	1
O21	Übermäßiges Erbrechen während der Schwangerschaft	152					C71.9	Bösartige Neubildung: Gehirn, nicht näher bezeichnet	28
R23	Sonstige Hautveränderungen	150					C72.9	Bösartige Neubildung: Zentralnervensystem, nicht näher bezeichnet	2
E88	Sonstige Stoffwechselstörungen	150					C75.5	Bösartige Neubildung: Glomus aorticum und sonstige Paraganglien	1
M93	Sonstige Osteochondropathien	150					C75.9	Bösartige Neubildung: Endokrine Drüse, nicht näher bezeichnet	5
Z23	Notwendigkeit der Impfung [Immunisierung] gegen einzelne bakterielle Krankheiten	148					C76.0	Bösartige Neubildung ungenau bezeichneter Lokalisationen: Kopf, Gesicht und Hals	2
K07	Dentofaziale Anomalien [einschließlich fehlerhafter Okklusion]	147					C76.2	Bösartige Neubildung ungenau bezeichneter Lokalisationen: Abdomen	3
J38	Krankheiten der Stimmlippen und des Kehlkopfes, anderenorts nicht klassifiziert	146					C76.7	Bösartige Neubildung: Sonstige ungenau bezeichnete Lokalisationen	5
C20	Bösartige Neubildung des Rektums	145					C77.0	Sekundäre und nicht näher bezeichnete bösartige Neubildung: Lymphknoten des Kopfes, des Gesichtes und des Halses	7
I34	Nichtrheumatische Mitralklappenkrankheiten	145					C77.1	Sekundäre und nicht näher bezeichnete bösartige Neubildung: Intrathorakale Lymphknoten	5
G24	Dystonie	144					C77.2	Sekundäre und nicht näher bezeichnete bösartige Neubildung: Intraabdominale Lymphknoten	5
R12	Sodbrennen	144					C77.3	Sekundäre und nicht näher bezeichnete bösartige Neubildung: Axilläre Lymphknoten und Lymphknoten der oberen Extremität	10
A68	Rückfallfieber	142					C77.4	Sekundäre und nicht näher bezeichnete bösartige Neubildung: Inguinale Lymphknoten und Lymphknoten der unteren Extremität	6
I74	Arterielle Embolie und Thrombose	141					C77.5	Sekundäre und nicht näher bezeichnete bösartige Neubildung: Intrapelvine Lymphknoten	1
I65	Verschluss und Stenose präzerebraler Arterien ohne resultierenden Hirninfarkt	140					C77.8	Sekundäre und nicht näher bezeichnete bösartige Neubildung: Lymphknoten mehrerer Regionen	1
K86	Sonstige Krankheiten des Pankreas	140					C77.9	Sekundäre und nicht näher bezeichnete bösartige Neubildung: Lymphknoten, nicht näher bezeichnet	7
R68	Sonstige Allgemeinsymptome	140					C78.0	Sekundäre bösartige Neubildung der Lunge	33
J35	Chronische Krankheiten der Gaumen- und Rachenmandeln	140					C78.2	Sekundäre bösartige Neubildung der Pleura	8
I44	Atrioventrikulärer Block und Linksschenkelblock	139					C78.3	Sekundäre bösartige Neubildung sonstiger und nicht näher bezeichneter Atmungsorgane	1
K74	Fibrose und Zirrhose der Leber	139					C78.5	Sekundäre bösartige Neubildung des Dickdarmes und des Rektums	4
I42	Kardiomyopathie	138					C78.6	Sekundäre bösartige Neubildung des Retroperitoneums und des Peritoneums	22
K25	Ulcus ventriculi	137					C78.7	Sekundäre bösartige Neubildung der Leber	63
S68	Traumatische Amputation an Handgelenk und Hand	137					C78.8	Sekundäre bösartige Neubildung sonstiger und nicht näher bezeichneter Verdauungsorgane	6
F13	Psychische und Verhaltensstörungen durch Sedativa oder Hypnotika	137					C79.0	Sekundäre bösartige Neubildung der Niere und des Nierenbeckens	6
C78	Sekundäre bösartige Neubildung der Atmungs- und Verdauungsorgane	137					C79.1	Sekundäre bösartige Neubildung der Harnblase sowie sonstiger und nicht näher bezeichneter Harnorgane	3
K44	Hernia diaphragmatica	136					C79.2	Sekundäre bösartige Neubildung der Haut	16
N48	Sonstige Krankheiten des Penis	136					C79.3	Sekundäre bösartige Neubildung des Gehirns und der Hirnhäute	28
L27	Dermatitis durch oral, enteral oder parenteral aufgenommene Substanzen	135					C79.4	Sekundäre bösartige Neubildung sonstiger und nicht näher bezeichneter Teile des Nervensystems	1
H54	Blindheit und Sehschwäche	135					C79.5	Sekundäre bösartige Neubildung des Knochens und des Knochenmarkes	75
R69	Unbekannte und nicht näher bezeichnete Krankheitsursachen	134					C79.7	Sekundäre bösartige Neubildung der Nebenniere	1
O23	Infektionen des Urogenitaltraktes in der Schwangerschaft	132					C79.8	Sekundäre bösartige Neubildung sonstiger näher bezeichneter Lokalisationen	21
N31	Neuromuskuläre Dysfunktion der Harnblase, anderenorts nicht klassifiziert	132					C81.1	Hodgkin-Krankheit [Lymphogranulomatose]: Nodulär-sklerosierende Form	1
S36	Verletzung von intraabdominalen Organen	132					C81.2	Hodgkin-Krankheit [Lymphogranulomatose]: Gemischtzellige Form	3
H59	Affektionen des Auges und der Augenanhangsgebilde nach medizinischen Maßnahmen, anderenorts nicht klassifiziert	130					C81.7	Sonstige Typen der Hodgkin-Krankheit	2
D25	Leiomyom des Uterus	126					C81.9	Hodgkin-Krankheit, nicht näher bezeichnet	25
K30	Dyspepsie	125					C82.0	Non-Hodgkin-Lymphom: Kleinzellig, gekerbt, follikulär	1
T24	Verbrennung oder Verätzung der Hüfte und des Beines, ausgenommen Knöchelregion und Fuß	123					C82.1	Non-Hodgkin-Lymphom: Gemischt klein- und großzellig, gekerbt, follikulär	3
L04	Akute Lymphadenitis	121					C82.2	Non-Hodgkin-Lymphom: Großzellig, follikulär	1
R02	Gangrän, anderenorts nicht klassifiziert	119					C82.7	Sonstige Typen des follikulären Non-Hodgkin-Lymphoms	27
R40	Somnolenz, Sopor und Koma	117					C82.9	Follikuläres Non-Hodgkin-Lymphom, nicht näher bezeichnet	5
K63	Sonstige Krankheiten des Darmes	116					C83.0	Non-Hodgkin-Lymphom: Kleinzellig (diffus)	5
C85	Sonstige und nicht näher bezeichnete Typen des Non-Hodgkin-Lymphoms	116					C83.1	Non-Hodgkin-Lymphom: Kleinzellig, gekerbt (diffus)	7
R47	Sprech- und Sprachstörungen, anderenorts nicht klassifiziert	115					C83.3	Non-Hodgkin-Lymphom: Großzellig (diffus)	4
B07	Viruswarzen	115					C83.5	Non-Hodgkin-Lymphom: Lymphoblastisch (diffus)	1
H73	Sonstige Krankheiten des Trommelfells	114					C83.8	Sonstige Typen des diffusen Non-Hodgkin-Lymphoms	4
L90	Atrophische Hautkrankheiten	114					C84.0	Mycosis fungoides	2
K91	Krankheiten des Verdauungssystems nach medizinischen Maßnahmen, anderenorts nicht klassifiziert	113					C85.1	B-Zell-Lymphom, nicht näher bezeichnet	12
Z12	Spezielle Verfahren zur Untersuchung auf Neubildungen	113					C85.7	Sonstige näher bezeichnete Typen des Non-Hodgkin-Lymphoms	2
N34	Urethritis und urethrales Syndrom	113					C85.9	Non-Hodgkin-Lymphom, Typ nicht näher bezeichnet	101
M89	Sonstige Knochenkrankheiten	113					C88.0	Makroglobulinämie Waldenström	5
F99	Psychische Störung ohne nähere Angabe	112					C88.3	Immunproliferative Dünndarmkrankheit	1
E13	Sonstiger näher bezeichneter Diabetes mellitus	112					C90.0	Plasmozytom [Multiples Myelom]	27
T50	Vergiftung durch Diuretika und sonstige und nicht näher bezeichnete Arzneimittel, Drogen und biologisch aktive Substanzen	111					C90.1	Plasmazellenleukämie	1
K10	Sonstige Krankheiten der Kiefer	111					C91.0	Akute lymphoblastische Leukämie	9
T94	Folgen von Verletzungen mehrerer oder nicht näher bezeichneter Körperregionen	110					C91.1	Chronische lymphatische Leukämie	32
G57	Mononeuropathien der unteren Extremität	110					C91.5	T-Zellen-Leukämie beim Erwachsenen	1
A26	Erysipeloid	109					C91.9	Lymphatische Leukämie, nicht näher bezeichnet	12
M84	Veränderungen der Knochenkontinuität	109					C92.0	Akute myeloische Leukämie	14
I15	Sekundäre Hypertonie	109					C92.1	Chronische myeloische Leukämie	18
J21	Akute Bronchiolitis	108					C92.4	Akute promyelozytäre Leukämie	2
O06	Nicht näher bezeichneter Abort	107					C92.9	Myeloische Leukämie, nicht näher bezeichnet	4
B49	Nicht näher bezeichnete Mykose	107					C93.0	Akute Monozytenleukämie	1
K04	Krankheiten der Pulpa und des periapikalen Gewebes	107					C94.3	Mastzellenleukämie	1
R35	Polyurie	106					C95.0	Akute Leukämie nicht näher bezeichneten Zelltyps	1
M18	Rhizarthrose [Arthrose des Daumensattelgelenkes]	106					C95.1	Chronische Leukämie nicht näher bezeichneten Zelltyps	1
K66	Sonstige Krankheiten des Peritoneums	105					C95.9	Leukämie, nicht näher bezeichnet	32
N41	Entzündliche Krankheiten der Prostata	104					D00.0	Carcinoma in situ: Lippe, Mundhöhle und Pharynx	3
T59	Toxische Wirkung sonstiger Gase, Dämpfe oder sonstigen Rauches	104					D00.1	Carcinoma in situ: Ösophagus	1
K51	Colitis ulcerosa	104					D00.2	Carcinoma in situ: Magen	1
Z09	Nachuntersuchung nach Behandlung wegen anderer Krankheitszustände außer bösartigen Neubildungen	103					D01.0	Carcinoma in situ: Kolon	11
D17	Gutartige Neubildung des Fettgewebes	103					D01.7	Carcinoma in situ: Sonstige näher bezeichnete Verdauungsorgane	2
E06	Thyreoiditis	103					D02.0	Carcinoma in situ: Larynx	6
K14	Krankheiten der Zunge	103					D02.1	Carcinoma in situ: Trachea	1
R03	Abnormer Blutdruckwert ohne Diagnose	102					D02.2	Carcinoma in situ: Bronchus und Lunge	3
B08	Sonstige Virusinfektionen, die durch Haut- und Schleimhautläsionen gekennzeichnet sind, anderenorts nicht klassifiziert	101					D03.3	Melanoma in situ sonstiger und nicht näher bezeichneter Teile des Gesichtes	1
B88	Sonstiger Parasitenbefall der Haut	101					D03.5	Melanoma in situ des Rumpfes	2
M80	Osteoporose mit pathologischer Fraktur	101					D03.6	Melanoma in situ der oberen Extremität, einschließlich Schulter	1
M94	Sonstige Knorpelkrankheiten	101					D03.7	Melanoma in situ der unteren Extremität, einschließlich Hüfte	3
H47	Sonstige Affektionen des N. opticus [II. Hirnnerv] und der Sehbahn	100					D03.8	Melanoma in situ an sonstigen Lokalisationen	2
L53	Sonstige erythematöse Krankheiten	99					D03.9	Melanoma in situ, nicht näher bezeichnet	5
O02	Sonstige abnorme Konzeptionsprodukte	99					D04.3	Carcinoma in situ: Haut sonstiger und nicht näher bezeichneter Teile des Gesichtes	3
L74	Krankheiten der ekkrinen Schweißdrüsen	99					D04.8	Carcinoma in situ: Haut an sonstigen Lokalisationen	5
S89	Sonstige und nicht näher bezeichnete Verletzungen des Unterschenkels	98					D04.9	Carcinoma in situ: Haut, nicht näher bezeichnet	2
Z47	Andere orthopädische Nachbehandlung	98					D05.1	Carcinoma in situ der Milchgänge	1
L73	Sonstige Krankheiten der Haarfollikel	98					D05.7	Sonstiges Carcinoma in situ der Brustdrüse	2
H36	Affektionen der Netzhaut bei anderenorts klassifizierten Krankheiten	98					D05.9	Carcinoma in situ der Brustdrüse, nicht näher bezeichnet	12
K13	Sonstige Krankheiten der Lippe und der Mundschleimhaut	98					D06.9	Carcinoma in situ: Cervix uteri, nicht näher bezeichnet	1
Z26	Notwendigkeit der Impfung [Immunisierung] gegen andere einzelne Infektionskrankheiten	98					D07.4	Carcinoma in situ: Penis	4
J43	Emphysem	97					D07.5	Carcinoma in situ: Prostata	9
B27	Infektiöse Mononukleose	97					D09.0	Carcinoma in situ: Harnblase	1
D22	Melanozytennävus	96					D09.1	Carcinoma in situ: Sonstige und nicht näher bezeichnete Harnorgane	3
J39	Sonstige Krankheiten der oberen Atemwege	96					D09.9	Carcinoma in situ, nicht näher bezeichnet	4
C32	Bösartige Neubildung des Larynx	96					D10.1	Gutartige Neubildung: Zunge	6
N47	Vorhauthypertrophie, Phimose und Paraphimose	94					D10.3	Gutartige Neubildung: Sonstige und nicht näher bezeichnete Teile des Mundes	4
C16	Bösartige Neubildung des Magens	94					D10.7	Gutartige Neubildung: Hypopharynx	6
T75	Schäden durch sonstige äußere Ursachen	94					D11.0	Gutartige Neubildung: Parotis	5
T08	Fraktur der Wirbelsäule, Höhe nicht näher bezeichnet	94					D12.0	Gutartige Neubildung: Zäkum	4
J96	Respiratorische Insuffizienz, anderenorts nicht klassifiziert	94					D12.2	Gutartige Neubildung: Colon ascendens	2
I62	Sonstige nichttraumatische intrakranielle Blutung	94					D12.4	Gutartige Neubildung: Colon descendens	1
L84	Hühneraugen und Horn- (Haut-) Schwielen	94					D12.5	Gutartige Neubildung: Colon sigmoideum	2
T26	Verbrennung oder Verätzung, begrenzt auf das Auge und seine Anhangsgebilde	94					D12.6	Gutartige Neubildung: Kolon, nicht näher bezeichnet	25
H34	Netzhautgefäßverschluss	93					D12.7	Gutartige Neubildung: Rektosigmoid, Übergang	6
I45	Sonstige kardiale Erregungsleitungsstörungen	92					D12.8	Gutartige Neubildung: Rektum	6
I27	Sonstige pulmonale Herzkrankheiten	91					D12.9	Gutartige Neubildung: Analkanal und Anus	1
C25	Bösartige Neubildung des Pankreas	91					D13.3	Gutartige Neubildung: Sonstige und nicht näher bezeichnete Teile des Dünndarmes	1
C80	Bösartige Neubildung ohne Angabe der Lokalisation	91					D13.4	Gutartige Neubildung: Leber	4
D37	Neubildung unsicheren oder unbekannten Verhaltens der Mundhöhle und der Verdauungsorgane	90					D13.6	Gutartige Neubildung: Pankreas	1
M72	Fibromatosen	90					D13.7	Gutartige Neubildung: Endokriner Drüsenanteil des Pankreas	5
R94	Abnorme Ergebnisse von Funktionsprüfungen	89					D13.9	Gutartige Neubildung: Ungenau bezeichnete Lokalisationen innerhalb des Verdauungssystems	10
T21	Verbrennung oder Verätzung des Rumpfes	89					D14.0	Gutartige Neubildung: Mittelohr, Nasenhöhle und Nasennebenhöhlen	1
F44	Dissoziative Störungen [Konversionsstörungen]	89					D14.1	Gutartige Neubildung: Larynx	5
E07	Sonstige Krankheiten der Schilddrüse	89					D15.0	Gutartige Neubildung: Thymus	1
S27	Verletzung sonstiger und nicht näher bezeichneter intrathorakaler Organe	89					D16.1	Gutartige Neubildung des Knochens und des Gelenkknorpels: Kurze Knochen der oberen Extremität	2
A41	Sonstige Sepsis	88					D16.2	Gutartige Neubildung des Knochens und des Gelenkknorpels: Lange Knochen der unteren Extremität	3
F40	Phobische Störungen	87					D16.3	Gutartige Neubildung des Knochens und des Gelenkknorpels: Kurze Knochen der unteren Extremität	4
J81	Lungenödem	87					D16.4	Gutartige Neubildung des Knochens und des Gelenkknorpels: Knochen des Hirn- und Gesichtsschädels	2
G93	Sonstige Krankheiten des Gehirns	87					D16.9	Gutartige Neubildung: Knochen und Gelenkknorpel, nicht näher bezeichnet	3
G63	Polyneuropathie bei anderenorts klassifizierten Krankheiten	86					D17.0	Gutartige Neubildung des Fettgewebes der Haut und der Unterhaut des Kopfes, des Gesichtes und des Halses	11
O34	Betreuung der Mutter bei festgestellter oder vermuteter Anomalie der Beckenorgane	85					D17.1	Gutartige Neubildung des Fettgewebes der Haut und der Unterhaut des Rumpfes	15
I86	Varizen sonstiger Lokalisationen	85					D17.2	Gutartige Neubildung des Fettgewebes der Haut und der Unterhaut der Extremitäten	19
K36	Sonstige Appendizitis	85					D17.3	Gutartige Neubildung des Fettgewebes der Haut und der Unterhaut an sonstigen und nicht näher bezeichneten Lokalisationen	2
O00	Extrauteringravidität	85					D17.4	Gutartige Neubildung des Fettgewebes der intrathorakalen Organe	2
M86	Osteomyelitis	83					D17.7	Gutartige Neubildung des Fettgewebes an sonstigen Lokalisationen	3
K26	Ulcus duodeni	83					D17.9	Gutartige Neubildung des Fettgewebes, nicht näher bezeichnet	51
T62	Toxische Wirkung sonstiger schädlicher Substanzen, die mit der Nahrung aufgenommen wurden	83					D18.0	Hämangiom	48
Z00	Allgemeinuntersuchung und Abklärung bei Personen ohne Beschwerden oder angegebene Diagnose	83					D18.1	Lymphangiom	6
M22	Krankheiten der Patella	83					D21.0	Sonstige gutartige Neubildungen: Bindegewebe und andere Weichteilgewebe des Kopfes, des Gesichtes und des Halses	5
K22	Sonstige Krankheiten des Ösophagus	83					D21.1	Sonstige gutartige Neubildungen: Bindegewebe und andere Weichteilgewebe der oberen Extremität, einschließlich Schulter	2
L70	Akne	82					D21.3	Sonstige gutartige Neubildungen: Bindegewebe und andere Weichteilgewebe des Thorax	1
T25	Verbrennung oder Verätzung der Knöchelregion und des Fußes	81					D21.4	Sonstige gutartige Neubildungen: Bindegewebe und andere Weichteilgewebe des Abdomens	2
F23	Akute vorübergehende psychotische Störungen	80					D21.5	Sonstige gutartige Neubildungen: Bindegewebe und andere Weichteilgewebe des Beckens	1
K83	Sonstige Krankheiten der Gallenwege	80					D21.6	Sonstige gutartige Neubildungen: Bindegewebe und andere Weichteilgewebe des Rumpfes, nicht näher bezeichnet	1
H72	Trommelfellperforation	80					D21.9	Sonstige gutartige Neubildungen: Bindegewebe und andere Weichteilgewebe, nicht näher bezeichnet	28
B18	Chronische Virushepatitis	80					D22.1	Melanozytennävus des Augenlides, einschließlich Kanthus	2
A04	Sonstige bakterielle Darminfektionen	80					D22.3	Melanozytennävus sonstiger und nicht näher bezeichneter Teile des Gesichtes	2
J15	Pneumonie durch Bakterien, anderenorts nicht klassifiziert	79					D22.5	Melanozytennävus des Rumpfes	12
S73	Luxation, Verstauchung und Zerrung des Hüftgelenkes und von Bändern der Hüfte	79					D22.6	Melanozytennävus der oberen Extremität, einschließlich Schulter	1
G54	Krankheiten von Nervenwurzeln und Nervenplexus	79					D22.7	Melanozytennävus der unteren Extremität, einschließlich Hüfte	5
J36	Peritonsillarabszess	78					D22.9	Melanozytennävus, nicht näher bezeichnet	74
C56	Bösartige Neubildung des Ovars	78					D23.1	Sonstige gutartige Neubildungen: Haut des Augenlides, einschließlich Kanthus	4
N05	Nicht näher bezeichnetes nephritisches Syndrom	78					D23.2	Sonstige gutartige Neubildungen: Haut des Ohres und des äußeren Gehörganges	3
H15	Affektionen der Sklera	77					D23.3	Sonstige gutartige Neubildungen: Haut sonstiger und nicht näher bezeichneter Teile des Gesichtes	6
F01	Vaskuläre Demenz	76					D23.4	Sonstige gutartige Neubildungen: Behaarte Kopfhaut und Haut des Halses	2
H17	Hornhautnarben und -trübungen	76					D23.5	Sonstige gutartige Neubildungen: Haut des Rumpfes	3
S59	Sonstige und nicht näher bezeichnete Verletzungen des Unterarmes	76					D23.9	Sonstige gutartige Neubildungen: Haut, nicht näher bezeichnet	6
T20	Verbrennung oder Verätzung des Kopfes und des Halses	76					D25.0	Submuköses Leiomyom des Uterus	10
R49	Störungen der Stimme	76					D25.1	Intramurales Leiomyom des Uterus	22
C43	Bösartiges Melanom der Haut	76					D25.2	Subseröses Leiomyom des Uterus	4
Z86	Bestimmte andere Krankheiten in der Eigenanamnese	75					D25.9	Leiomyom des Uterus, nicht näher bezeichnet	90
K82	Sonstige Krankheiten der Gallenblase	75					D26.0	Sonstige gutartige Neubildungen: Cervix uteri	1
O92	Sonstige Krankheiten der Mamma [Brustdrüse] im Zusammenhang mit der Gestation und Laktationsstörungen	75					D28.0	Gutartige Neubildung: Vulva	4
C64	Bösartige Neubildung der Niere, ausgenommen Nierenbecken	75					D28.1	Gutartige Neubildung: Vagina	2
O46	Präpartale Blutung, anderenorts nicht klassifiziert	74					D28.2	Gutartige Neubildung: Tubae uterinae und Ligamenta	4
M60	Myositis	73					D29.0	Gutartige Neubildung: Penis	1
L55	Dermatitis solaris acuta	73					D29.1	Gutartige Neubildung: Prostata	64
H83	Sonstige Krankheiten des Innenohres	73					D29.2	Gutartige Neubildung: Hoden	3
B36	Sonstige oberflächliche Mykosen	73					D29.4	Gutartige Neubildung: Skrotum	2
F31	Bipolare affektive Störung	72					D30.0	Gutartige Neubildung: Niere	4
O91	Infektionen der Mamma [Brustdrüse] im Zusammenhang mit der Gestation	72					D30.3	Gutartige Neubildung: Harnblase	1
T80	Komplikationen nach Infusion, Transfusion oder Injektion zu therapeutischen Zwecken	72					D31.0	Gutartige Neubildung: Konjunktiva	3
T31	Verbrennungen, klassifiziert nach dem Ausmaß der betroffenen Körperoberfläche	72					D31.2	Gutartige Neubildung: Retina	1
R16	Hepatomegalie und Splenomegalie, anderenorts nicht klassifiziert	72					D31.3	Gutartige Neubildung: Chorioidea	4
G83	Sonstige Lähmungssyndrome	71					D31.4	Gutartige Neubildung: Ziliarkörper	5
M46	Sonstige entzündliche Spondylopathien	71					D31.9	Gutartige Neubildung: Auge, nicht näher bezeichnet	3
D29	Gutartige Neubildung der männlichen Genitalorgane	70					D32.0	Gutartige Neubildung: Hirnhäute	15
H44	Affektionen des Augapfels	70					D32.1	Gutartige Neubildung: Rückenmarkhäute	3
E73	Laktoseintoleranz	70					D32.9	Gutartige Neubildung: Meningen, nicht näher bezeichnet	39
D72	Sonstige Krankheiten der Leukozyten	70					D33.0	Gutartige Neubildung: Gehirn, supratentoriell	2
Z99	Langzeitige Abhängigkeit von unterstützenden Apparaten, medizinischen Geräten oder Hilfsmitteln, anderenorts nicht klassifiziert	69					D33.1	Gutartige Neubildung: Gehirn, infratentoriell	3
L25	Nicht näher bezeichnete Kontaktdermatitis	69					D33.2	Gutartige Neubildung: Gehirn, nicht näher bezeichnet	1
M66	Spontanruptur der Synovialis und von Sehnen	69					D33.3	Gutartige Neubildung: Hirnnerven	15
K05	Gingivitis und Krankheiten des Parodonts	68					D35.0	Gutartige Neubildung: Nebenniere	8
D41	Neubildung unsicheren oder unbekannten Verhaltens der Harnorgane	68					D35.2	Gutartige Neubildung: Hypophyse	23
Z91	Risikofaktoren in der Eigenanamnese, anderenorts nicht klassifiziert	68					D35.5	Gutartige Neubildung: Glomus caroticum	1
B01	Varizellen [Windpocken]	68					D35.7	Gutartige Neubildung: Sonstige näher bezeichnete endokrine Drüsen	1
N49	Entzündliche Krankheiten der männlichen Genitalorgane, anderenorts nicht klassifiziert	67					D36.0	Gutartige Neubildung: Lymphknoten	1
O30	Mehrlingsschwangerschaft	67					D36.1	Gutartige Neubildung: Periphere Nerven und autonomes Nervensystem	15
K46	Nicht näher bezeichnete abdominale Hernie	67					D36.7	Gutartige Neubildung: Sonstige näher bezeichnete Lokalisationen	5
N21	Stein in den unteren Harnwegen	66					D36.9	Gutartige Neubildung an nicht näher bezeichneter Lokalisation	26
S99	Sonstige und nicht näher bezeichnete Verletzungen der Knöchelregion und des Fußes	66					D37.0	Neubildung unsicheren oder unbekannten Verhaltens: Lippe, Mundhöhle und Pharynx	26
S21	Offene Wunde des Thorax	66					D37.1	Neubildung unsicheren oder unbekannten Verhaltens: Magen	7
I72	Sonstiges Aneurysma	66					D37.2	Neubildung unsicheren oder unbekannten Verhaltens: Dünndarm	1
F52	Sexuelle Funktionsstörungen, nicht verursacht durch eine organische Störung oder Krankheit	65					D37.4	Neubildung unsicheren oder unbekannten Verhaltens: Kolon	21
F51	Nichtorganische Schlafstörungen	65					D37.5	Neubildung unsicheren oder unbekannten Verhaltens: Rektum	2
N77	Vulvovaginale Ulzeration und Entzündung bei anderenorts klassifizierten Krankheiten	65					D37.6	Neubildung unsicheren oder unbekannten Verhaltens: Leber, Gallenblase und Gallengänge	12
S29	Sonstige und nicht näher bezeichnete Verletzungen des Thorax	64					D37.7	Neubildung unsicheren oder unbekannten Verhaltens: Sonstige Verdauungsorgane	17
G30	Alzheimer-Krankheit	64					D37.9	Neubildung unsicheren oder unbekannten Verhaltens: Verdauungsorgan, nicht näher bezeichnet	4
L92	Granulomatöse Krankheiten der Haut und der Unterhaut	63					D38.0	Neubildung unsicheren oder unbekannten Verhaltens: Larynx	10
Z31	Fertilisationsfördernde Maßnahmen	62					D38.1	Neubildung unsicheren oder unbekannten Verhaltens: Trachea, Bronchus und Lunge	11
S67	Zerquetschung des Handgelenkes und der Hand	61					D39.0	Neubildung unsicheren oder unbekannten Verhaltens: Uterus	3
Q61	Zystische Nierenkrankheit	61					D39.1	Neubildung unsicheren oder unbekannten Verhaltens: Ovar	19
F22	Anhaltende wahnhafte Störungen	60					D39.7	Neubildung unsicheren oder unbekannten Verhaltens: Sonstige weibliche Genitalorgane	10
N99	Krankheiten des Urogenitalsystems nach medizinischen Maßnahmen, anderenorts nicht klassifiziert	59					D39.9	Neubildung unsicheren oder unbekannten Verhaltens: Weibliches Genitalorgan, nicht näher bezeichnet	1
Z76	Personen, die das Gesundheitswesen aus sonstigen Gründen in Anspruch nehmen	59					D40.0	Neubildung unsicheren oder unbekannten Verhaltens: Prostata	7
F25	Schizoaffektive Störungen	58					D40.1	Neubildung unsicheren oder unbekannten Verhaltens: Hoden	5
G03	Meningitis durch sonstige und nicht näher bezeichnete Ursachen	58					D40.7	Neubildung unsicheren oder unbekannten Verhaltens: Sonstige männliche Genitalorgane	1
E83	Störungen des Mineralstoffwechsels	58					D41.0	Neubildung unsicheren oder unbekannten Verhaltens: Niere	25
F11	Psychische und Verhaltensstörungen durch Opioide	57					D41.1	Neubildung unsicheren oder unbekannten Verhaltens: Nierenbecken	1
D32	Gutartige Neubildung der Meningen	57					D41.3	Neubildung unsicheren oder unbekannten Verhaltens: Urethra	6
N43	Hydrozele und Spermatozele	57					D41.4	Neubildung unsicheren oder unbekannten Verhaltens: Harnblase	34
L01	Impetigo	57					D41.9	Neubildung unsicheren oder unbekannten Verhaltens: Harnorgan, nicht näher bezeichnet	2
M00	Eitrige Arthritis	57					D42.9	Neubildung unsicheren oder unbekannten Verhaltens: Meningen, nicht näher bezeichnet	1
F90	Hyperkinetische Störungen	57					D43.0	Neubildung unsicheren oder unbekannten Verhaltens: Gehirn, supratentoriell	3
T67	Schäden durch Hitze und Sonnenlicht	57					D43.1	Neubildung unsicheren oder unbekannten Verhaltens: Gehirn, infratentoriell	1
S03	Luxation, Verstauchung und Zerrung von Gelenken und Bändern des Kopfes	57					D43.2	Neubildung unsicheren oder unbekannten Verhaltens: Gehirn, nicht näher bezeichnet	43
I60	Subarachnoidalblutung	56					D43.9	Neubildung unsicheren oder unbekannten Verhaltens: Zentralnervensystem, nicht näher bezeichnet	2
M45	Spondylitis ankylosans	56					D44.0	Neubildung unsicheren oder unbekannten Verhaltens: Schilddrüse	2
I77	Sonstige Krankheiten der Arterien und Arteriolen	56					D44.1	Neubildung unsicheren oder unbekannten Verhaltens: Nebenniere	3
K20	Ösophagitis	56					D44.3	Neubildung unsicheren oder unbekannten Verhaltens: Hypophyse	9
N44	Hodentorsion und Hydatidentorsion	56					D44.4	Neubildung unsicheren oder unbekannten Verhaltens: Ductus craniopharyngealis	1
N08	Glomeruläre Krankheiten bei anderenorts klassifizierten Krankheiten	56					D44.6	Neubildung unsicheren oder unbekannten Verhaltens: Glomus caroticum	1
N60	Gutartige Mammadysplasie [Brustdrüsendysplasie]	56					D44.9	Neubildung unsicheren oder unbekannten Verhaltens: Endokrine Drüse, nicht näher bezeichnet	4
G55	Kompression von Nervenwurzeln und Nervenplexus bei anderenorts klassifizierten Krankheiten	56					D46.0	Refraktäre Anämie ohne Ringsideroblasten, so bezeichnet	1
N35	Harnröhrenstriktur	55					D46.4	Refraktäre Anämie, nicht näher bezeichnet	3
R17	Gelbsucht, nicht näher bezeichnet	55					D46.7	Sonstige myelodysplastische Syndrome	4
T19	Fremdkörper im Urogenitaltrakt	55					D46.9	Myelodysplastisches Syndrom, nicht näher bezeichnet	23
N75	Krankheiten der Bartholin-Drüsen	55					D47.1	Chronische myeloproliferative Krankheit	6
L71	Rosazea	55					D47.2	Monoklonale Gammopathie	6
D18	Hämangiom und Lymphangiom	54					D47.3	Essentielle (hämorrhagische) Thrombozythämie	9
F00	Demenz bei Alzheimer-Krankheit	54					D48.0	Neubildung unsicheren oder unbekannten Verhaltens: Knochen und Gelenkknorpel	8
C91	Lymphatische Leukämie	54					D48.1	Neubildung unsicheren oder unbekannten Verhaltens: Bindegewebe und andere Weichteilgewebe	32
G82	Paraparese und Paraplegie, Tetraparese und Tetraplegie	54					D48.2	Neubildung unsicheren oder unbekannten Verhaltens: Periphere Nerven und autonomes Nervensystem	1
A60	Infektionen des Anogenitalbereiches durch Herpesviren [Herpes simplex]	54					D48.5	Neubildung unsicheren oder unbekannten Verhaltens: Haut	44
R74	Abnorme Serumenzymwerte	53					D48.6	Neubildung unsicheren oder unbekannten Verhaltens: Brustdrüse [Mamma]	31
E89	Endokrine und Stoffwechselstörungen nach medizinischen Maßnahmen, anderenorts nicht klassifiziert	53					D48.7	Neubildung unsicheren oder unbekannten Verhaltens: Sonstige näher bezeichnete Lokalisationen	28
F50	Essstörungen	53					D48.9	Neubildung unsicheren oder unbekannten Verhaltens, nicht näher bezeichnet	119
O90	Wochenbettkomplikationen, anderenorts nicht klassifiziert	53					D50.0	Eisenmangelanämie nach Blutverlust (chronisch)	15
M31	Sonstige nekrotisierende Vaskulopathien	53					D50.8	Sonstige Eisenmangelanämien	40
R15	Stuhlinkontinenz	51					D50.9	Eisenmangelanämie, nicht näher bezeichnet	203
B96	Sonstige Bakterien als Ursache von Krankheiten, die in anderen Kapiteln klassifiziert sind	51					D51.0	Vitamin-B12-Mangelanämie durch Mangel an Intrinsic-Faktor	6
T73	Schäden durch sonstigen Mangel	51					D51.8	Sonstige Vitamin-B12-Mangelanämien	3
H13	Affektionen der Konjunktiva bei anderenorts klassifizierten Krankheiten	51					D51.9	Vitamin-B12-Mangelanämie, nicht näher bezeichnet	12
I38	Endokarditis, Herzklappe nicht näher bezeichnet	51					D52.9	Folsäure-Mangelanämie, nicht näher bezeichnet	1
B95	Streptokokken und Staphylokokken als Ursache von Krankheiten, die in anderen Kapiteln klassifiziert sind	50					D53.0	Eiweißmangelanämie	6
T02	Frakturen mit Beteiligung mehrerer Körperregionen	50					D53.1	Sonstige megaloblastäre Anämien, anderenorts nicht klassifiziert	1
O80	Spontangeburt eines Einlings	50					D53.9	Alimentäre Anämie, nicht näher bezeichnet	2
H05	Affektionen der Orbita	50					D55.0	Anämie durch Glukose-6-Phosphat-Dehydrogenase[G6PD]-Mangel	1
M05	Seropositive chronische Polyarthritis	49					D55.1	Anämie durch sonstige Störungen des Glutathionstoffwechsels	1
Z94	Zustand nach Organ- oder Gewebetransplantation	49					D56.1	Beta-Thalassämie	2
D43	Neubildung unsicheren oder unbekannten Verhaltens des Gehirns und des Zentralnervensystems	49					D56.8	Sonstige Thalassämien	1
L21	Seborrhoisches Ekzem	49					D56.9	Thalassämie, nicht näher bezeichnet	9
D70	Agranulozytose und Neutropenie	48					D57.0	Sichelzellenanämie mit Krisen	4
R79	Sonstige abnorme Befunde der Blutchemie	48					D57.8	Sonstige Sichelzellenkrankheiten	1
R61	Hyperhidrose	48					D58.0	Hereditäre Sphärozytose	2
G95	Sonstige Krankheiten des Rückenmarkes	48					D58.2	Sonstige Hämoglobinopathien	1
R64	Kachexie	48					D58.9	Hereditäre hämolytische Anämie, nicht näher bezeichnet	1
J05	Akute obstruktive Laryngitis [Krupp] und Epiglottitis	48					D59.1	Sonstige autoimmunhämolytische Anämien	2
Z83	Andere spezifische Krankheiten in der Familienanamnese	47					D59.3	Hämolytisch-urämisches Syndrom	1
D12	Gutartige Neubildung des Kolons, des Rektums, des Analkanals und des Anus	47					D59.5	Paroxysmale nächtliche Hämoglobinurie [Marchiafava-Micheli]	1
D36	Gutartige Neubildung an sonstigen und nicht näher bezeichneten Lokalisationen	47					D59.8	Sonstige erworbene hämolytische Anämien	1
H49	Strabismus paralyticus	47					D59.9	Erworbene hämolytische Anämie, nicht näher bezeichnet	1
J80	Atemnotsyndrom des Erwachsenen [ARDS]	47					D60.9	Erworbene isolierte aplastische Anämie, nicht näher bezeichnet	1
C54	Bösartige Neubildung des Corpus uteri	46					D61.0	Angeborene aplastische Anämie	1
Z63	Andere Kontaktanlässe mit Bezug auf den engeren Familienkreis	46					D61.1	Arzneimittelinduzierte aplastische Anämie	3
J46	Status asthmaticus	46					D61.9	Aplastische Anämie, nicht näher bezeichnet	20
T87	Komplikationen, die für Replantation und Amputation bezeichnend sind	45					D63.0	Anämie bei Neubildungen	6
I13	Hypertensive Herz- und Nierenkrankheit	45					D63.8	Anämie bei sonstigen chronischen, anderenorts klassifizierten Krankheiten	15
R82	Sonstige abnorme Urinbefunde	45					D64.1	Sekundäre sideroachrestische [sideroblastische] Anämie (krankheitsbedingt)	2
T58	Toxische Wirkung von Kohlenmonoxid	45					D64.3	Sonstige sideroachrestische [sideroblastische] Anämien	2
S37	Verletzung der Harnorgane und der Beckenorgane	44					D64.8	Sonstige näher bezeichnete Anämien	15
K75	Sonstige entzündliche Leberkrankheiten	44					D64.9	Anämie, nicht näher bezeichnet	309
Z24	Notwendigkeit der Impfung [Immunisierung] gegen bestimmte einzelne Viruskrankheiten	44					D65.9	Defibrinationssyndrom, nicht näher bezeichnet	1
R80	Isolierte Proteinurie	44					D68.0	Willebrand-Jürgens-Syndrom	3
N17	Akutes Nierenversagen	44					D68.2	Hereditärer Mangel an sonstigen Gerinnungsfaktoren	14
S56	Verletzung von Muskeln und Sehnen in Höhe des Unterarmes	44					D68.3	Hämorrhagische Diathese durch Antikoagulanzien und Antikörper	262
Z72	Probleme mit Bezug auf die Lebensführung	44					D68.4	Erworbener Mangel an Gerinnungsfaktoren	8
F07	Persönlichkeits- und Verhaltensstörung aufgrund einer Krankheit, Schädigung oder Funktionsstörung des Gehirns	44					D68.8	Sonstige näher bezeichnete Koagulopathien	13
I05	Rheumatische Mitralklappenkrankheiten	43					D68.9	Koagulopathie, nicht näher bezeichnet	124
O82	Geburt eines Einlings durch Schnittentbindung [Sectio caesarea]	43					D69.0	Purpura anaphylactoides	15
J12	Viruspneumonie, anderenorts nicht klassifiziert	43					D69.2	Sonstige nichtthrombozytopenische Purpura	54
A38	Scharlach	43					D69.3	Idiopathische thrombozytopenische Purpura	15
J37	Chronische Laryngitis und Laryngotracheitis	42					D69.4	Sonstige primäre Thrombozytopenie	7
J94	Sonstige Krankheitszustände der Pleura	42					D69.5	Sekundäre Thrombozytopenie	7
C77	Sekundäre und nicht näher bezeichnete bösartige Neubildung der Lymphknoten	42					D69.6	Thrombozytopenie, nicht näher bezeichnet	68
M87	Knochennekrose	42					D69.8	Sonstige näher bezeichnete hämorrhagische Diathesen	1
Z49	Dialysebehandlung	41					D69.9	Hämorrhagische Diathese, nicht näher bezeichnet	18
C22	Bösartige Neubildung der Leber und der intrahepatischen Gallengänge	41					D70.1	Arzneimittelinduzierte Agranulozytose und Neutropenie	5
N36	Sonstige Krankheiten der Harnröhre	41					D70.3	Sonstige Agranulozytose	13
R90	Abnorme Befunde bei der bildgebenden Diagnostik des Zentralnervensystems	41					D70.6	Sonstige Neutropenie	11
C13	Bösartige Neubildung des Hypopharynx	40					D70.7	Neutropenie, nicht näher bezeichnet	19
H46	Neuritis nervi optici	40					D72.1	Eosinophilie	7
I79	Krankheiten der Arterien, Arteriolen und Kapillaren bei anderenorts klassifizierten Krankheiten	40					D72.8	Sonstige näher bezeichnete Krankheiten der Leukozyten	63
Z29	Notwendigkeit von anderen prophylaktischen Maßnahmen	40					D73.0	Hyposplenismus	3
D21	Sonstige gutartige Neubildungen des Bindegewebes und anderer Weichteilgewebe	40					D73.3	Abszess der Milz	2
R78	Nachweis von Drogen und anderen Substanzen, die normalerweise nicht im Blut vorhanden sind	40					D73.5	Infarzierung der Milz	1
N86	Erosion und Ektropium der Cervix uteri	39					D73.9	Krankheit der Milz, nicht näher bezeichnet	2
J69	Pneumonie durch feste und flüssige Substanzen	39					D75.1	Sekundäre Polyglobulie [Polyzythämie]	4
L56	Sonstige akute Hautveränderungen durch Ultraviolettstrahlen	39					D75.8	Sonstige näher bezeichnete Krankheiten des Blutes und der blutbildenden Organe	5
A84	Virusenzephalitis, durch Zecken übertragen	39					D75.9	Krankheit des Blutes und der blutbildenden Organe, nicht näher bezeichnet	5
Z85	Bösartige Neubildung in der Eigenanamnese	39					D80.2	Selektiver Immunglobulin-A-Mangel [IgA-Mangel]	1
F79	Nicht näher bezeichnete Intelligenzminderung	39					D80.3	Selektiver Mangel an Immunglobulin-G-Subklassen [IgG-Subklassen]	1
K70	Alkoholische Leberkrankheit	39					D80.9	Immundefekt mit vorherrschendem Antikörpermangel, nicht näher bezeichnet	6
F05	Delir, nicht durch Alkohol oder andere psychotrope Substanzen bedingt	39					D81.5	Purinnukleosid-Phosphorylase[PNP]-Mangel	2
Z74	Probleme mit Bezug auf Pflegebedürftigkeit	39					D82.3	Immundefekt mit hereditär defekter Reaktion auf Epstein-Barr-Virus	1
F55	Schädlicher Gebrauch von nichtabhängigkeitserzeugenden Substanzen	39					D82.4	Hyperimmunglobulin-E[IgE]-Syndrom	1
N91	Ausgebliebene, zu schwache oder zu seltene Menstruation	39					D84.1	Defekte im Komplementsystem	13
E61	Mangel an sonstigen Spurenelementen	39					D84.8	Sonstige näher bezeichnete Immundefekte	1
H51	Sonstige Störungen der Blickbewegungen	38					D84.9	Immundefekt, nicht näher bezeichnet	9
D86	Sarkoidose	38					D86.0	Sarkoidose der Lunge	7
C90	Plasmozytom und bösartige Plasmazellen-Neubildungen	38					D86.8	Sarkoidose an sonstigen und kombinierten Lokalisationen	4
I12	Hypertensive Nierenkrankheit	38					D86.9	Sarkoidose, nicht näher bezeichnet	27
K90	Intestinale Malabsorption	38					D89.1	Kryoglobulinämie	1
C92	Myeloische Leukämie	38					D89.8	Sonstige näher bezeichnete Störungen mit Beteiligung des Immunsystems, anderenorts nicht klassifiziert	1
N80	Endometriose	38					D89.9	Störung mit Beteiligung des Immunsystems, nicht näher bezeichnet	5
S16	Verletzung von Muskeln und Sehnen in Halshöhe	38					E00.1	Angeborenes Jodmangelsyndrom, myxödematöser Typ	1
O24	Diabetes mellitus in der Schwangerschaft	37					E00.9	Angeborenes Jodmangelsyndrom, nicht näher bezeichnet	1
H21	Sonstige Affektionen der Iris und des Ziliarkörpers	37					E01.0	Jodmangelbedingte diffuse Struma (endemisch)	149
Z45	Anpassung und Handhabung eines implantierten medizinischen Gerätes	37					E01.1	Jodmangelbedingte mehrknotige Struma (endemisch)	33
T93	Folgen von Verletzungen der unteren Extremität	37					E01.2	Jodmangelbedingte Struma (endemisch), nicht näher bezeichnet	30
R27	Sonstige Koordinationsstörungen	37					E01.8	Sonstige jodmangelbedingte Schilddrüsenkrankheiten und verwandte Zustände	6
G53	Krankheiten der Hirnnerven bei anderenorts klassifizierten Krankheiten	37					E03.0	Angeborene Hypothyreose mit diffuser Struma	6
D45	Polycythaemia vera	37					E03.1	Angeborene Hypothyreose ohne Struma	3
C82	Follikuläres [noduläres] Non-Hodgkin-Lymphom	37					E03.2	Hypothyreose durch Arzneimittel oder andere exogene Substanzen	6
G41	Status epilepticus	37					E03.8	Sonstige näher bezeichnete Hypothyreose	20
O41	Sonstige Veränderungen des Fruchtwassers und der Eihäute	36					E03.9	Hypothyreose, nicht näher bezeichnet	525
L93	Lupus erythematodes	36					E04.0	Nichttoxische diffuse Struma	76
O62	Abnorme Wehentätigkeit	36					E04.1	Nichttoxischer solitärer Schilddrüsenknoten	31
G70	Myasthenia gravis und sonstige neuromuskuläre Krankheiten	36					E04.2	Nichttoxische mehrknotige Struma	72
O28	Abnorme Befunde bei der Screeninguntersuchung der Mutter zur pränatalen Diagnostik	35					E04.8	Sonstige näher bezeichnete nichttoxische Struma	7
Q65	Angeborene Deformitäten der Hüfte	35					E04.9	Nichttoxische Struma, nicht näher bezeichnet	374
K27	Ulcus pepticum, Lokalisation nicht näher bezeichnet	35					E05.0	Hyperthyreose mit diffuser Struma	44
S97	Zerquetschung des oberen Sprunggelenkes und des Fußes	35					E05.1	Hyperthyreose mit toxischem solitärem Schilddrüsenknoten	3
F34	Anhaltende affektive Störungen	35					E05.2	Hyperthyreose mit toxischer mehrknotiger Struma	10
F42	Zwangsstörung	35					E05.4	Hyperthyreosis factitia	7
K06	Sonstige Krankheiten der Gingiva und des zahnlosen Alveolarkammes	35					E05.5	Thyreotoxische Krise	1
Q82	Sonstige angeborene Fehlbildungen der Haut	35					E05.8	Sonstige Hyperthyreose	10
D34	Gutartige Neubildung der Schilddrüse	35					E05.9	Hyperthyreose, nicht näher bezeichnet	215
N71	Entzündliche Krankheit des Uterus, ausgenommen der Zervix	35					E06.0	Akute Thyreoiditis	1
C95	Leukämie nicht näher bezeichneten Zelltyps	34					E06.1	Subakute Thyreoiditis	5
N90	Sonstige nichtentzündliche Krankheiten der Vulva und des Perineums	34					E06.3	Autoimmunthyreoiditis	67
F91	Störungen des Sozialverhaltens	34					E06.5	Sonstige chronische Thyreoiditis	4
C15	Bösartige Neubildung des Ösophagus	34					E06.9	Thyreoiditis, nicht näher bezeichnet	26
C73	Bösartige Neubildung der Schilddrüse	34					E07.0	Hypersekretion von Kalzitonin	1
J10	Grippe durch sonstige nachgewiesene Influenzaviren	34					E07.8	Sonstige näher bezeichnete Krankheiten der Schilddrüse	2
O98	Infektiöse und parasitäre Krankheiten der Mutter, die anderenorts klassifizierbar sind, die jedoch Schwangerschaft, Geburt und Wochenbett komplizieren	33					E07.9	Krankheit der Schilddrüse, nicht näher bezeichnet	86
C71	Bösartige Neubildung des Gehirns	33					E10.0	Primär insulinabhängiger Diabetes mellitus [Typ-1-Diabetes]: Mit Koma	6
D39	Neubildung unsicheren oder unbekannten Verhaltens der weiblichen Genitalorgane	33					E10.1	Primär insulinabhängiger Diabetes mellitus [Typ-1-Diabetes]: Mit Ketoazidose	1
M95	Sonstige erworbene Deformitäten des Muskel-Skelett-Systems und des Bindegewebes	33					E10.2	Primär insulinabhängiger Diabetes mellitus [Typ-1-Diabetes]: Mit Nierenkomplikationen	5
E23	Unterfunktion und andere Störungen der Hypophyse	33					E10.3	Primär insulinabhängiger Diabetes mellitus [Typ-1-Diabetes]: Mit Augenkomplikationen	9
K38	Sonstige Krankheiten der Appendix	33					E10.4	Primär insulinabhängiger Diabetes mellitus [Typ-1-Diabetes]: Mit neurologischen Komplikationen	23
D35	Gutartige Neubildung sonstiger und nicht näher bezeichneter endokriner Drüsen	33					E10.5	Primär insulinabhängiger Diabetes mellitus [Typ-1-Diabetes]: Mit peripheren vaskulären Komplikationen	8
E80	Störungen des Porphyrin- und Bilirubinstoffwechsels	33					E10.6	Primär insulinabhängiger Diabetes mellitus [Typ-1-Diabetes]: Mit sonstigen näher bezeichneten Komplikationen	12
J95	Krankheiten der Atemwege nach medizinischen Maßnahmen, anderenorts nicht klassifiziert	33					E10.7	Primär insulinabhängiger Diabetes mellitus [Typ-1-Diabetes]: Mit multiplen Komplikationen	10
N42	Sonstige Krankheiten der Prostata	32					E10.8	Primär insulinabhängiger Diabetes mellitus [Typ-1-Diabetes]: Mit nicht näher bezeichneten Komplikationen	12
G21	Sekundäres Parkinson-Syndrom	32					E10.9	Primär insulinabhängiger Diabetes mellitus [Typ-1-Diabetes]: Ohne Komplikationen	200
N04	Nephrotisches Syndrom	32					E11.0	Nicht primär insulinabhängiger Diabetes mellitus [Typ-2-Diabetes]: Mit Koma	22
J84	Sonstige interstitielle Lungenkrankheiten	32					E11.1	Nicht primär insulinabhängiger Diabetes mellitus [Typ-2-Diabetes]: Mit Ketoazidose	6
C81	Hodgkin-Krankheit [Lymphogranulomatose]	31					E11.2	Nicht primär insulinabhängiger Diabetes mellitus [Typ-2-Diabetes]: Mit Nierenkomplikationen	95
A54	Gonokokkeninfektion	31					E11.3	Nicht primär insulinabhängiger Diabetes mellitus [Typ-2-Diabetes]: Mit Augenkomplikationen	79
B16	Akute Virushepatitis B	31					E11.4	Nicht primär insulinabhängiger Diabetes mellitus [Typ-2-Diabetes]: Mit neurologischen Komplikationen	139
T65	Toxische Wirkung sonstiger und nicht näher bezeichneter Substanzen	31					E11.5	Nicht primär insulinabhängiger Diabetes mellitus [Typ-2-Diabetes]: Mit peripheren vaskulären Komplikationen	137
E34	Sonstige endokrine Störungen	31					E11.6	Nicht primär insulinabhängiger Diabetes mellitus [Typ-2-Diabetes]: Mit sonstigen näher bezeichneten Komplikationen	73
E84	Zystische Fibrose	31					E11.7	Nicht primär insulinabhängiger Diabetes mellitus [Typ-2-Diabetes]: Mit multiplen Komplikationen	192
Z25	Notwendigkeit der Impfung [Immunisierung] gegen andere einzelne Viruskrankheiten	31					E11.8	Nicht primär insulinabhängiger Diabetes mellitus [Typ-2-Diabetes]: Mit nicht näher bezeichneten Komplikationen	119
D46	Myelodysplastische Syndrome	31					E11.9	Nicht primär insulinabhängiger Diabetes mellitus [Typ-2-Diabetes]: Ohne Komplikationen	1882
I40	Akute Myokarditis	30					E12.6	Diabetes mellitus in Verbindung mit Fehl- oder Mangelernährung [Malnutrition]: Mit sonstigen näher bezeichneten Komplikationen	2
G91	Hydrozephalus	30					E12.8	Diabetes mellitus in Verbindung mit Fehl- oder Mangelernährung [Malnutrition]: Mit nicht näher bezeichneten Komplikationen	28
G04	Enzephalitis, Myelitis und Enzephalomyelitis	30					E13.0	Sonstiger näher bezeichneter Diabetes mellitus: Mit Koma	1
S98	Traumatische Amputation am oberen Sprunggelenk und Fuß	30					E13.1	Sonstiger näher bezeichneter Diabetes mellitus: Mit Ketoazidose	2
E12	Diabetes mellitus in Verbindung mit Fehl- oder Mangelernährung [Malnutrition]	30					E13.2	Sonstiger näher bezeichneter Diabetes mellitus: Mit Nierenkomplikationen	3
L24	Toxische Kontaktdermatitis	30					E13.3	Sonstiger näher bezeichneter Diabetes mellitus: Mit Augenkomplikationen	45
T06	Sonstige Verletzungen mit Beteiligung mehrerer Körperregionen, anderenorts nicht klassifiziert	29					E13.4	Sonstiger näher bezeichneter Diabetes mellitus: Mit neurologischen Komplikationen	3
M02	Reaktive Arthritiden	29					E13.6	Sonstiger näher bezeichneter Diabetes mellitus: Mit sonstigen näher bezeichneten Komplikationen	13
K65	Peritonitis	29					E13.7	Sonstiger näher bezeichneter Diabetes mellitus: Mit multiplen Komplikationen	2
N85	Sonstige nichtentzündliche Krankheiten des Uterus, ausgenommen der Zervix	29					E13.8	Sonstiger näher bezeichneter Diabetes mellitus: Mit nicht näher bezeichneten Komplikationen	3
T92	Folgen von Verletzungen der oberen Extremität	29					E13.9	Sonstiger näher bezeichneter Diabetes mellitus: Ohne Komplikationen	40
Z87	Andere Krankheiten oder Zustände in der Eigenanamnese	29					E14.0	Nicht näher bezeichneter Diabetes mellitus: Mit Koma	13
C49	Bösartige Neubildung sonstigen Bindegewebes und anderer Weichteilgewebe	29					E14.1	Nicht näher bezeichneter Diabetes mellitus: Mit Ketoazidose	3
F30	Manische Episode	29					E14.2	Nicht näher bezeichneter Diabetes mellitus: Mit Nierenkomplikationen	25
L85	Sonstige Epidermisverdickung	28					E14.3	Nicht näher bezeichneter Diabetes mellitus: Mit Augenkomplikationen	33
L57	Hautveränderungen durch chronische Exposition gegenüber nichtionisierender Strahlung	28					E14.4	Nicht näher bezeichneter Diabetes mellitus: Mit neurologischen Komplikationen	43
N88	Sonstige nichtentzündliche Krankheiten der Cervix uteri	28					E14.5	Nicht näher bezeichneter Diabetes mellitus: Mit peripheren vaskulären Komplikationen	52
K71	Toxische Leberkrankheit	28					E14.6	Nicht näher bezeichneter Diabetes mellitus: Mit sonstigen näher bezeichneten Komplikationen	20
A05	Sonstige bakteriell bedingte Lebensmittelvergiftungen	28					E14.7	Nicht näher bezeichneter Diabetes mellitus: Mit multiplen Komplikationen	98
D47	Sonstige Neubildungen unsicheren oder unbekannten Verhaltens des lymphatischen, blutbildenden und verwandten Gewebes	28					E14.8	Nicht näher bezeichneter Diabetes mellitus: Mit nicht näher bezeichneten Komplikationen	50
E28	Ovarielle Dysfunktion	28					E14.9	Nicht näher bezeichneter Diabetes mellitus: Ohne Komplikationen	1439
F70	Leichte Intelligenzminderung	27					E16.0	Arzneimittelinduzierte Hypoglykämie ohne Koma	10
A37	Keuchhusten	27					E16.1	Sonstige Hypoglykämie	57
M96	Krankheiten des Muskel-Skelett-Systems nach medizinischen Maßnahmen, anderenorts nicht klassifiziert	27					E16.2	Hypoglykämie, nicht näher bezeichnet	215
O32	Betreuung der Mutter bei festgestellter oder vermuteter Lage- und Einstellungsanomalie des Feten	27					E16.9	Störung der inneren Sekretion des Pankreas, nicht näher bezeichnet	20
A98	Sonstige hämorrhagische Viruskrankheiten, anderenorts nicht klassifiziert	27					E20.0	Idiopathischer Hypoparathyreoidismus	1
C68	Bösartige Neubildung sonstiger und nicht näher bezeichneter Harnorgane	27					E20.9	Hypoparathyreoidismus, nicht näher bezeichnet	1
I66	Verschluss und Stenose zerebraler Arterien ohne resultierenden Hirninfarkt	27					E21.0	Primärer Hyperparathyreoidismus	2
T12	Fraktur der unteren Extremität, Höhe nicht näher bezeichnet	27					E21.1	Sekundärer Hyperparathyreoidismus, anderenorts nicht klassifiziert	6
S85	Verletzung von Blutgefäßen in Höhe des Unterschenkels	26					E21.3	Hyperparathyreoidismus, nicht näher bezeichnet	1
I31	Sonstige Krankheiten des Perikards	26					E22.0	Akromegalie und hypophysärer Hochwuchs	3
U80	Erreger mit bestimmten Antibiotikaresistenzen, die besondere therapeutische oder hygienische Maßnahmen erfordern	26					E22.1	Hyperprolaktinämie	2
T10	Fraktur der oberen Extremität, Höhe nicht näher bezeichnet	26					E23.0	Hypopituitarismus	20
I07	Rheumatische Trikuspidalklappenkrankheiten	26					E23.2	Diabetes insipidus	7
Z89	Extremitätenverlust	26					E23.3	Hypothalamische Dysfunktion, anderenorts nicht klassifiziert	2
O44	Placenta praevia	26					E23.7	Störung der Hypophyse, nicht näher bezeichnet	4
A63	Sonstige vorwiegend durch Geschlechtsverkehr übertragene Krankheiten, anderenorts nicht klassifiziert	26					E24.0	Hypophysäres Cushing-Syndrom	2
K41	Hernia femoralis	26					E24.2	Arzneimittelinduziertes Cushing-Syndrom	1
J33	Nasenpolyp	25					E24.9	Cushing-Syndrom, nicht näher bezeichnet	2
S11	Offene Wunde des Halses	25					E25.0	Angeborene adrenogenitale Störungen in Verbindung mit Enzymmangel	12
S49	Sonstige und nicht näher bezeichnete Verletzungen der Schulter und des Oberarmes	25					E25.9	Adrenogenitale Störung, nicht näher bezeichnet	2
G90	Krankheiten des autonomen Nervensystems	25					E26.0	Primärer Hyperaldosteronismus	4
Q60	Nierenagenesie und sonstige Reduktionsdefekte der Niere	25					E27.2	Addison-Krise	2
H55	Nystagmus und sonstige abnorme Augenbewegungen	25					E27.4	Sonstige und nicht näher bezeichnete Nebennierenrindeninsuffizienz	3
O03	Spontanabort	25					E27.8	Sonstige näher bezeichnete Krankheiten der Nebenniere	4
S64	Verletzung von Nerven in Höhe des Handgelenkes und der Hand	24					E27.9	Krankheit der Nebenniere, nicht näher bezeichnet	1
D23	Sonstige gutartige Neubildungen der Haut	24					E28.1	Ovarielle Dysfunktion: Androgenüberschuss	2
Q21	Angeborene Fehlbildungen der Herzsepten	24					E28.2	Syndrom polyzystischer Ovarien	2
L82	Seborrhoische Keratose	24					E28.3	Primäre Ovarialinsuffizienz	13
N97	Sterilität der Frau	24					E28.8	Sonstige ovarielle Dysfunktion	4
Q14	Angeborene Fehlbildung des hinteren Augenabschnittes	24					E28.9	Ovarielle Dysfunktion, nicht näher bezeichnet	7
N84	Polyp des weiblichen Genitaltraktes	24					E29.1	Testikuläre Unterfunktion	5
D61	Sonstige aplastische Anämien	24					E29.9	Testikuläre Dysfunktion, nicht näher bezeichnet	2
T90	Folgen von Verletzungen des Kopfes	24					E31.9	Polyglanduläre Dysfunktion, nicht näher bezeichnet	1
N73	Sonstige entzündliche Krankheiten im weiblichen Becken	24					E34.0	Karzinoid-Syndrom	5
R44	Sonstige Symptome, die die Sinneswahrnehmungen und das Wahrnehmungsvermögen betreffen	24					E34.3	Kleinwuchs, anderenorts nicht klassifiziert	1
I08	Krankheiten mehrerer Herzklappen	23					E34.4	Konstitutioneller Hochwuchs	1
K55	Gefäßkrankheiten des Darmes	23					E34.8	Sonstige näher bezeichnete endokrine Störungen	1
C55	Bösartige Neubildung des Uterus, Teil nicht näher bezeichnet	23					E34.9	Endokrine Störung, nicht näher bezeichnet	23
N26	Schrumpfniere, nicht näher bezeichnet	23					E51.2	Wernicke-Enzephalopathie	2
C53	Bösartige Neubildung der Cervix uteri	23					E53.0	Riboflavinmangel	1
D84	Sonstige Immundefekte	23					E53.1	Pyridoxinmangel	1
T45	Vergiftung durch primär systemisch und auf das Blut wirkende Mittel, anderenorts nicht klassifiziert	23					E53.8	Mangel an sonstigen näher bezeichneten Vitaminen des Vitamin-B-Komplexes	15
T29	Verbrennungen oder Verätzungen mehrerer Körperregionen	23					E53.9	Vitamin-B-Mangel, nicht näher bezeichnet	2
B33	Sonstige Viruskrankheiten, anderenorts nicht klassifiziert	22					E55.0	Floride Rachitis	3
N62	Hypertrophie der Mamma [Brustdrüse]	22					E55.9	Vitamin-D-Mangel, nicht näher bezeichnet	6
B09	Nicht näher bezeichnete Virusinfektion, die durch Haut- und Schleimhautläsionen gekennzeichnet ist	22					E56.8	Mangel an sonstigen Vitaminen	2
M14	Arthropathien bei sonstigen anderenorts klassifizierten Krankheiten	22					E56.9	Vitaminmangel, nicht näher bezeichnet	9
C26	Bösartige Neubildung sonstiger und ungenau bezeichneter Verdauungsorgane	22					E61.1	Eisenmangel	36
Z20	Kontakt mit und Exposition gegenüber übertragbaren Krankheiten	22					E61.2	Magnesiummangel	3
N63	Nicht näher bezeichnete Knoten in der Mamma [Brustdrüse]	22					E64.8	Folgen sonstiger alimentärer Mangelzustände	2
T03	Luxationen, Verstauchungen und Zerrungen mit Beteiligung mehrerer Körperregionen	22					E66.0	Adipositas durch übermäßige Kalorienzufuhr	251
L91	Hypertrophe Hautkrankheiten	22					E66.2	Übermäßige Adipositas mit alveolärer Hypoventilation	5
I97	Kreislaufkomplikationen nach medizinischen Maßnahmen, anderenorts nicht klassifiziert	22					E66.8	Sonstige Adipositas	111
N02	Rezidivierende und persistierende Hämaturie	22					E66.9	Adipositas, nicht näher bezeichnet	670
T07	Nicht näher bezeichnete multiple Verletzungen	22					E67.8	Sonstige näher bezeichnete Überernährung	10
D38	Neubildung unsicheren oder unbekannten Verhaltens des Mittelohres, der Atmungsorgane und der intrathorakalen Organe	21					E70.1	Sonstige Hyperphenylalaninämien	1
M85	Sonstige Veränderungen der Knochendichte und -struktur	21					E70.3	Albinismus	1
D33	Gutartige Neubildung des Gehirns und anderer Teile des Zentralnervensystems	21					E71.3	Störungen des Fettsäurestoffwechsels	2
I85	Ösophagusvarizen	21					E72.1	Störungen des Stoffwechsels schwefelhaltiger Aminosäuren	1
D51	Vitamin-B12-Mangelanämie	21					E72.2	Störungen des Harnstoffzyklus	2
C24	Bösartige Neubildung sonstiger und nicht näher bezeichneter Teile der Gallenwege	21					E72.5	Störungen des Glyzinstoffwechsels	1
D63	Anämie bei chronischen, anderenorts klassifizierten Krankheiten	21					E73.0	Angeborener Laktasemangel	5
D13	Gutartige Neubildung sonstiger und ungenau bezeichneter Teile des Verdauungssystems	21					E73.8	Sonstige Laktoseintoleranz	8
G80	Infantile Zerebralparese	21					E73.9	Laktoseintoleranz, nicht näher bezeichnet	57
C83	Diffuses Non-Hodgkin-Lymphom	21					E74.0	Glykogenspeicherkrankheit [Glykogenose]	1
H95	Krankheiten des Ohres und des Warzenfortsatzes nach medizinischen Maßnahmen, anderenorts nicht klassifiziert	21					E74.1	Störungen des Fruktosestoffwechsels	12
Z56	Kontaktanlässe mit Bezug auf das Berufsleben	20					E74.8	Sonstige näher bezeichnete Störungen des Kohlenhydratstoffwechsels	1
O86	Sonstige Wochenbettinfektionen	20					E74.9	Störung des Kohlenhydratstoffwechsels, nicht näher bezeichnet	1
F09	Nicht näher bezeichnete organische oder symptomatische psychische Störung	20					E75.2	Sonstige Sphingolipidosen	2
R54	Senilität	20					E75.6	Störung der Lipidspeicherung, nicht näher bezeichnet	1
R93	Abnorme Befunde bei der bildgebenden Diagnostik sonstiger Körperstrukturen	20					E76.0	Mukopolysaccharidose, Typ I	1
D44	Neubildung unsicheren oder unbekannten Verhaltens der endokrinen Drüsen	20					E76.2	Sonstige Mukopolysaccharidosen	1
M12	Sonstige näher bezeichnete Arthropathien	20					E78.0	Reine Hypercholesterinämie	637
Q90	Down-Syndrom	20					E78.1	Reine Hypertriglyzeridämie	17
N11	Chronische tubulointerstitielle Nephritis	20					E78.2	Gemischte Hyperlipidämie	132
E53	Mangel an sonstigen Vitaminen des Vitamin-B-Komplexes	19					E78.3	Hyperchylomikronämie	3
A16	Tuberkulose der Atmungsorgane, weder bakteriologisch, molekularbiologisch noch histologisch gesichert	19					E78.4	Sonstige Hyperlipidämien	8
R34	Anurie und Oligurie	19					E78.5	Hyperlipidämie, nicht näher bezeichnet	377
R01	Herzgeräusche und andere Herz-Schallphänomene	19					E78.6	Lipoproteinmangel	6
H71	Cholesteatom des Mittelohres	19					E78.8	Sonstige Störungen des Lipoproteinstoffwechsels	4
C10	Bösartige Neubildung des Oropharynx	19					E78.9	Störung des Lipoproteinstoffwechsels, nicht näher bezeichnet	85
D62	Akute Blutungsanämie	18					E79.0	Hyperurikämie ohne Zeichen von entzündlicher Arthritis oder tophischer Gicht	352
R99	Sonstige ungenau oder nicht näher bezeichnete Todesursachen	18					E79.1	Lesch-Nyhan-Syndrom	1
O68	Komplikationen bei Wehen und Entbindung durch fetalen Distress [fetal distress] [fetaler Gefahrenzustand]	18					E79.8	Sonstige Störungen des Purin- und Pyrimidinstoffwechsels	1
L81	Sonstige Störungen der Hautpigmentierung	18					E79.9	Störung des Purin- und Pyrimidinstoffwechsels, nicht näher bezeichnet	1
U50	Motorische Funktionseinschränkung	18					E80.2	Sonstige Porphyrie	12
T91	Folgen von Verletzungen des Halses und des Rumpfes	18					E80.4	Gilbert-Meulengracht-Syndrom	20
B83	Sonstige Helminthosen	18					E80.6	Sonstige Störungen des Bilirubinstoffwechsels	1
F62	Andauernde Persönlichkeitsänderungen, nicht Folge einer Schädigung oder Krankheit des Gehirns	18					E83.0	Störungen des Kupferstoffwechsels	1
N82	Fisteln mit Beteiligung des weiblichen Genitaltraktes	18					E83.1	Störungen des Eisenstoffwechsels	15
F68	Andere Persönlichkeits- und Verhaltensstörungen	17					E83.3	Störungen des Phosphorstoffwechsels	1
O43	Pathologische Zustände der Plazenta	17					E83.4	Störungen des Magnesiumstoffwechsels	2
F69	Nicht näher bezeichnete Persönlichkeits- und Verhaltensstörung	17					E83.5	Störungen des Kalziumstoffwechsels	32
H31	Sonstige Affektionen der Aderhaut	17					E83.9	Störung des Mineralstoffwechsels, nicht näher bezeichnet	7
B80	Enterobiasis	17					E84.0	Zystische Fibrose mit Lungenmanifestationen	2
Q74	Sonstige angeborene Fehlbildungen der Extremität(en)	17					E84.1	Zystische Fibrose mit Darmmanifestationen	5
H70	Mastoiditis und verwandte Zustände	17					E84.9	Zystische Fibrose, nicht näher bezeichnet	24
Q64	Sonstige angeborene Fehlbildungen des Harnsystems	17					E85.0	Nichtneuropathische heredofamiliäre Amyloidose	3
Z21	Asymptomatische HIV-Infektion [Humane Immundefizienz-Virusinfektion]	17					E85.9	Amyloidose, nicht näher bezeichnet	1
Z39	Postpartale Betreuung und Untersuchung der Mutter	17					E87.0	Hyperosmolalität und Hypernatriämie	2
G71	Primäre Myopathien	17					E87.1	Hypoosmolalität und Hyponatriämie	73
H03	Affektionen des Augenlides bei anderenorts klassifizierten Krankheiten	16					E87.2	Azidose	3
L12	Pemphigoidkrankheiten	16					E87.3	Alkalose	1
Z53	Personen, die Einrichtungen des Gesundheitswesens wegen spezifischer Maßnahmen aufgesucht haben, die aber nicht durchgeführt wurden	16					E87.5	Hyperkaliämie	50
D24	Gutartige Neubildung der Brustdrüse [Mamma]	16					E87.6	Hypokaliämie	344
O12	Gestationsödeme und Gestationsproteinurie [schwangerschaftsinduziert] ohne Hypertonie	16					E87.7	Flüssigkeitsüberschuss	1
S96	Verletzung von Muskeln und Sehnen in Höhe des Knöchels und des Fußes	16					E87.8	Sonstige Störungen des Wasser- und Elektrolythaushaltes, anderenorts nicht klassifiziert	26
B85	Pedikulose [Läusebefall] und Phthiriasis [Filzläusebefall]	16					E88.0	Störungen des Plasmaprotein-Stoffwechsels, anderenorts nicht klassifiziert	16
D31	Gutartige Neubildung des Auges und der Augenanhangsgebilde	16					E88.1	Lipodystrophie, anderenorts nicht klassifiziert	1
C02	Bösartige Neubildung sonstiger und nicht näher bezeichneter Teile der Zunge	16					E88.2	Lipomatose, anderenorts nicht klassifiziert	37
A02	Sonstige Salmonelleninfektionen	16					E88.8	Sonstige näher bezeichnete Stoffwechselstörungen	28
B86	Skabies	16					E88.9	Stoffwechselstörung, nicht näher bezeichnet	67
B15	Akute Virushepatitis A	16					E89.0	Hypothyreose nach medizinischen Maßnahmen	40
D10	Gutartige Neubildung des Mundes und des Pharynx	16					E89.1	Hypoinsulinämie nach medizinischen Maßnahmen	5
H30	Chorioretinitis	16					E89.2	Hypoparathyreoidismus nach medizinischen Maßnahmen	7
M11	Sonstige Kristall-Arthropathien	15					E89.3	Hypopituitarismus nach medizinischen Maßnahmen	1
F98	Andere Verhaltens- und emotionale Störungen mit Beginn in der Kindheit und Jugend	15					F00.0	Demenz bei Alzheimer-Krankheit, mit frühem Beginn (Typ 2)	2
E74	Sonstige Störungen des Kohlenhydratstoffwechsels	15					F00.1	Demenz bei Alzheimer-Krankheit, mit spätem Beginn (Typ 1)	15
B26	Mumps	15					F00.2	Demenz bei Alzheimer-Krankheit, atypische oder gemischte Form	8
K73	Chronische Hepatitis, anderenorts nicht klassifiziert	15					F00.9	Demenz bei Alzheimer-Krankheit, nicht näher bezeichnet	29
Z60	Kontaktanlässe mit Bezug auf die soziale Umgebung	15					F01.0	Vaskuläre Demenz mit akutem Beginn	5
T42	Vergiftung durch Antiepileptika, Sedativa, Hypnotika und Antiparkinsonmittel	15					F01.1	Multiinfarkt-Demenz	16
Z41	Maßnahmen aus anderen Gründen als der Wiederherstellung des Gesundheitszustandes	15					F01.2	Subkortikale vaskuläre Demenz	3
D05	Carcinoma in situ der Brustdrüse [Mamma]	15					F01.3	Gemischte kortikale und subkortikale vaskuläre Demenz	4
E65	Lokalisierte Adipositas	15					F01.8	Sonstige vaskuläre Demenz	12
Z64	Kontaktanlässe mit Bezug auf bestimmte psychosoziale Umstände	15					F01.9	Vaskuläre Demenz, nicht näher bezeichnet	36
C41	Bösartige Neubildung des Knochens und des Gelenkknorpels sonstiger und nicht näher bezeichneter Lokalisationen	15					F02.3	Demenz bei primärem Parkinson-Syndrom	3
L65	Sonstiger Haarausfall ohne Narbenbildung	15					F05.1	Delir bei Demenz	7
D75	Sonstige Krankheiten des Blutes und der blutbildenden Organe	14					F05.8	Sonstige Formen des Delirs	3
F12	Psychische und Verhaltensstörungen durch Cannabinoide	14					F05.9	Delir, nicht näher bezeichnet	29
R96	Sonstiger plötzlicher Tod unbekannter Ursache	14					F06.0	Organische Halluzinose	6
I06	Rheumatische Aortenklappenkrankheiten	14					F06.2	Organische wahnhafte [schizophreniforme] Störung	7
G31	Sonstige degenerative Krankheiten des Nervensystems, anderenorts nicht klassifiziert	14					F06.3	Organische affektive Störungen	5
D16	Gutartige Neubildung des Knochens und des Gelenkknorpels	14					F06.4	Organische Angststörung	1
R43	Störungen des Geruchs- und Geschmackssinnes	14					F06.6	Organische emotional labile [asthenische] Störung	4
G99	Sonstige Krankheiten des Nervensystems bei anderenorts klassifizierten Krankheiten	14					F06.7	Leichte kognitive Störung	2
J68	Krankheiten der Atmungsorgane durch Einatmen von chemischen Substanzen, Gasen, Rauch und Dämpfen	14					F06.8	Sonstige näher bezeichnete organische psychische Störungen aufgrund einer Schädigung oder Funktionsstörung des Gehirns oder einer körperlichen Krankheit	35
D03	Melanoma in situ	14					F06.9	Nicht näher bezeichnete organische psychische Störung aufgrund einer Schädigung oder Funktionsstörung des Gehirns oder einer körperlichen Krankheit	112
L42	Pityriasis rosea	14					F07.0	Organische Persönlichkeitsstörung	5
S79	Sonstige und nicht näher bezeichnete Verletzungen der Hüfte und des Oberschenkels	14					F07.2	Organisches Psychosyndrom nach Schädelhirntrauma	19
H74	Sonstige Krankheiten des Mittelohres und des Warzenfortsatzes	14					F07.8	Sonstige organische Persönlichkeits- und Verhaltensstörungen aufgrund einer Krankheit, Schädigung oder Funktionsstörung des Gehirns	3
E25	Adrenogenitale Störungen	14					F07.9	Nicht näher bezeichnete organische Persönlichkeits- und Verhaltensstörung aufgrund einer Krankheit, Schädigung oder Funktionsstörung des Gehirns	17
G46	Zerebrale Gefäßsyndrome bei zerebrovaskulären Krankheiten	14					F10.0	Psychische und Verhaltensstörungen durch Alkohol: Akute Intoxikation [akuter Rausch]	1143
T86	Versagen und Abstoßung von transplantierten Organen und Geweben	14					F10.1	Psychische und Verhaltensstörungen durch Alkohol: Schädlicher Gebrauch	450
G52	Krankheiten sonstiger Hirnnerven	13					F10.2	Psychische und Verhaltensstörungen durch Alkohol: Abhängigkeitssyndrom	495
G12	Spinale Muskelatrophie und verwandte Syndrome	13					F10.3	Psychische und Verhaltensstörungen durch Alkohol: Entzugssyndrom	72
F63	Abnorme Gewohnheiten und Störungen der Impulskontrolle	13					F10.4	Psychische und Verhaltensstörungen durch Alkohol: Entzugssyndrom mit Delir	19
O22	Venenkrankheiten als Komplikation in der Schwangerschaft	13					F10.5	Psychische und Verhaltensstörungen durch Alkohol: Psychotische Störung	6
D01	Carcinoma in situ sonstiger und nicht näher bezeichneter Verdauungsorgane	13					F10.6	Psychische und Verhaltensstörungen durch Alkohol: Amnestisches Syndrom	12
I00	Rheumatisches Fieber ohne Angabe einer Herzbeteiligung	13					F10.7	Psychische und Verhaltensstörungen durch Alkohol: Restzustand und verzögert auftretende psychotische Störung	3
D40	Neubildung unsicheren oder unbekannten Verhaltens der männlichen Genitalorgane	13					F10.8	Psychische und Verhaltensstörungen durch Alkohol: Sonstige psychische und Verhaltensstörungen	38
F39	Nicht näher bezeichnete affektive Störung	13					F10.9	Psychische und Verhaltensstörungen durch Alkohol: Nicht näher bezeichnete psychische und Verhaltensstörung	14
G08	Intrakranielle und intraspinale Phlebitis und Thrombophlebitis	13					F11.0	Psychische und Verhaltensstörungen durch Opioide: Akute Intoxikation [akuter Rausch]	7
I78	Krankheiten der Kapillaren	13					F11.1	Psychische und Verhaltensstörungen durch Opioide: Schädlicher Gebrauch	10
I02	Rheumatische Chorea	13					F11.2	Psychische und Verhaltensstörungen durch Opioide: Abhängigkeitssyndrom	34
S65	Verletzung von Blutgefäßen in Höhe des Handgelenkes und der Hand	13					F11.3	Psychische und Verhaltensstörungen durch Opioide: Entzugssyndrom	4
F80	Umschriebene Entwicklungsstörungen des Sprechens und der Sprache	13					F11.4	Psychische und Verhaltensstörungen durch Opioide: Entzugssyndrom mit Delir	1
H45	Affektionen des Glaskörpers und des Augapfels bei anderenorts klassifizierten Krankheiten	13					F11.5	Psychische und Verhaltensstörungen durch Opioide: Psychotische Störung	1
D07	Carcinoma in situ sonstiger und nicht näher bezeichneter Genitalorgane	13					F12.0	Psychische und Verhaltensstörungen durch Cannabinoide: Akute Intoxikation [akuter Rausch]	3
F54	Psychologische Faktoren oder Verhaltensfaktoren bei anderenorts klassifizierten Krankheiten	12					F12.1	Psychische und Verhaltensstörungen durch Cannabinoide: Schädlicher Gebrauch	4
O45	Vorzeitige Plazentalösung [Abruptio placentae]	12					F12.2	Psychische und Verhaltensstörungen durch Cannabinoide: Abhängigkeitssyndrom	6
T68	Hypothermie	12					F12.5	Psychische und Verhaltensstörungen durch Cannabinoide: Psychotische Störung	1
Q85	Phakomatosen, anderenorts nicht klassifiziert	12					F13.0	Psychische und Verhaltensstörungen durch Sedativa oder Hypnotika: Akute Intoxikation [akuter Rausch]	6
B17	Sonstige akute Virushepatitis	12					F13.1	Psychische und Verhaltensstörungen durch Sedativa oder Hypnotika: Schädlicher Gebrauch	19
L28	Lichen simplex chronicus und Prurigo	12					F13.2	Psychische und Verhaltensstörungen durch Sedativa oder Hypnotika: Abhängigkeitssyndrom	98
O72	Postpartale Blutung	12					F13.3	Psychische und Verhaltensstörungen durch Sedativa oder Hypnotika: Entzugssyndrom	9
M07	Arthritis psoriatica und Arthritiden bei gastrointestinalen Grundkrankheiten	12					F13.4	Psychische und Verhaltensstörungen durch Sedativa oder Hypnotika: Entzugssyndrom mit Delir	5
Q63	Sonstige angeborene Fehlbildungen der Niere	12					F14.1	Psychische und Verhaltensstörungen durch Kokain: Schädlicher Gebrauch	4
R46	Symptome, die das äußere Erscheinungsbild und das Verhalten betreffen	12					F14.2	Psychische und Verhaltensstörungen durch Kokain: Abhängigkeitssyndrom	2
D56	Thalassämie	12					F14.3	Psychische und Verhaltensstörungen durch Kokain: Entzugssyndrom	1
I22	Rezidivierender Myokardinfarkt	12					F15.0	Psychische und Verhaltensstörungen durch andere Stimulanzien, einschließlich Koffein: Akute Intoxikation [akuter Rausch]	3
Z50	Rehabilitationsmaßnahmen	12					F15.1	Psychische und Verhaltensstörungen durch andere Stimulanzien, einschließlich Koffein: Schädlicher Gebrauch	1
C62	Bösartige Neubildung des Hodens	12					F15.9	Psychische und Verhaltensstörungen durch andere Stimulanzien, einschließlich Koffein: Nicht näher bezeichnete psychische und Verhaltensstörung	1
L66	Narbige Alopezie [Haarausfall mit Narbenbildung]	12					F16.0	Psychische und Verhaltensstörungen durch Halluzinogene: Akute Intoxikation [akuter Rausch]	3
G61	Polyneuritis	11					F17.0	Psychische und Verhaltensstörungen durch Tabak: Akute Intoxikation [akuter Rausch]	1
D66	Hereditärer Faktor-VIII-Mangel	11					F17.1	Psychische und Verhaltensstörungen durch Tabak: Schädlicher Gebrauch	429
T04	Zerquetschungen mit Beteiligung mehrerer Körperregionen	11					F17.2	Psychische und Verhaltensstörungen durch Tabak: Abhängigkeitssyndrom	65
T74	Missbrauch von Personen	11					F17.3	Psychische und Verhaltensstörungen durch Tabak: Entzugssyndrom	2
J47	Bronchiektasen	11					F17.9	Psychische und Verhaltensstörungen durch Tabak: Nicht näher bezeichnete psychische und Verhaltensstörung	1
E56	Sonstige Vitaminmangelzustände	11					F18.1	Psychische und Verhaltensstörungen durch flüchtige Lösungsmittel: Schädlicher Gebrauch	1
Q25	Angeborene Fehlbildungen der großen Arterien	11					F18.9	Psychische und Verhaltensstörungen durch flüchtige Lösungsmittel: Nicht näher bezeichnete psychische und Verhaltensstörung	1
C51	Bösartige Neubildung der Vulva	11					F19.0	Psychische und Verhaltensstörungen durch multiplen Substanzgebrauch und Konsum anderer psychotroper Substanzen: Akute Intoxikation [akuter Rausch]	26
T40	Vergiftung durch Betäubungsmittel und Psychodysleptika [Halluzinogene]	11					F19.1	Psychische und Verhaltensstörungen durch multiplen Substanzgebrauch und Konsum anderer psychotroper Substanzen: Schädlicher Gebrauch	121
T70	Schäden durch Luft- und Wasserdruck	11					F19.2	Psychische und Verhaltensstörungen durch multiplen Substanzgebrauch und Konsum anderer psychotroper Substanzen: Abhängigkeitssyndrom	139
L51	Erythema exsudativum multiforme	11					F19.3	Psychische und Verhaltensstörungen durch multiplen Substanzgebrauch und Konsum anderer psychotroper Substanzen: Entzugssyndrom	23
N03	Chronisches nephritisches Syndrom	11					F19.5	Psychische und Verhaltensstörungen durch multiplen Substanzgebrauch und Konsum anderer psychotroper Substanzen: Psychotische Störung	3
E46	Nicht näher bezeichnete Energie- und Eiweißmangelernährung	11					F19.9	Psychische und Verhaltensstörungen durch multiplen Substanzgebrauch und Konsum anderer psychotroper Substanzen: Nicht näher bezeichnete psychische und Verhaltensstörung	2
O04	Ärztlich eingeleiteter Abort	11					F20.0	Paranoide Schizophrenie	185
C04	Bösartige Neubildung des Mundbodens	11					F20.1	Hebephrene Schizophrenie	3
T33	Oberflächliche Erfrierung	10					F20.2	Katatone Schizophrenie	18
D28	Gutartige Neubildung sonstiger und nicht näher bezeichneter weiblicher Genitalorgane	10					F20.3	Undifferenzierte Schizophrenie	2
F72	Schwere Intelligenzminderung	10					F20.4	Postschizophrene Depression	2
I30	Akute Perikarditis	10					F20.5	Schizophrenes Residuum	18
E27	Sonstige Krankheiten der Nebenniere	10					F20.8	Sonstige Schizophrenie	8
Q78	Sonstige Osteochondrodysplasien	10					F20.9	Schizophrenie, nicht näher bezeichnet	96
G37	Sonstige demyelinisierende Krankheiten des Zentralnervensystems	10					F22.0	Wahnhafte Störung	55
C76	Bösartige Neubildung sonstiger und ungenau bezeichneter Lokalisationen	10					F22.8	Sonstige anhaltende wahnhafte Störungen	1
I01	Rheumatisches Fieber mit Herzbeteiligung	10					F22.9	Anhaltende wahnhafte Störung, nicht näher bezeichnet	4
D02	Carcinoma in situ des Mittelohres und des Atmungssystems	10					F23.0	Akute polymorphe psychotische Störung ohne Symptome einer Schizophrenie	13
E67	Sonstige Überernährung	10					F23.1	Akute polymorphe psychotische Störung mit Symptomen einer Schizophrenie	4
S08	Traumatische Amputation von Teilen des Kopfes	10					F23.2	Akute schizophreniforme psychotische Störung	5
F28	Sonstige nichtorganische psychotische Störungen	10					F23.3	Sonstige akute vorwiegend wahnhafte psychotische Störungen	2
R70	Beschleunigte Blutkörperchensenkungsreaktion und Veränderungen der Plasmaviskosität	10					F23.8	Sonstige akute vorübergehende psychotische Störungen	1
R91	Abnorme Befunde bei der bildgebenden Diagnostik der Lunge	10					F23.9	Akute vorübergehende psychotische Störung, nicht näher bezeichnet	55
D04	Carcinoma in situ der Haut	10					F25.0	Schizoaffektive Störung, gegenwärtig manisch	18
A03	Shigellose [Bakterielle Ruhr]	10					F25.1	Schizoaffektive Störung, gegenwärtig depressiv	8
C09	Bösartige Neubildung der Tonsille	10					F25.2	Gemischte schizoaffektive Störung	7
R77	Sonstige Veränderungen der Plasmaproteine	10					F25.9	Schizoaffektive Störung, nicht näher bezeichnet	25
Q04	Sonstige angeborene Fehlbildungen des Gehirns	10					F30.0	Hypomanie	2
K02	Zahnkaries	10					F30.1	Manie ohne psychotische Symptome	1
A23	Brucellose	10					F30.8	Sonstige manische Episoden	22
R72	Veränderung der Leukozyten, anderenorts nicht klassifiziert	10					F30.9	Manische Episode, nicht näher bezeichnet	4
Q76	Angeborene Fehlbildungen der Wirbelsäule und des knöchernen Thorax	9					F31.0	Bipolare affektive Störung, gegenwärtig hypomanische Episode	10
Z65	Kontaktanlässe mit Bezug auf andere psychosoziale Umstände	9					F31.1	Bipolare affektive Störung, gegenwärtig manische Episode ohne psychotische Symptome	16
G96	Sonstige Krankheiten des Zentralnervensystems	9					F31.2	Bipolare affektive Störung, gegenwärtig manische Episode mit psychotischen Symptomen	4
Q24	Sonstige angeborene Fehlbildungen des Herzens	9					F31.3	Bipolare affektive Störung, gegenwärtig leichte oder mittelgradige depressive Episode	14
J91	Pleuraerguss bei anderenorts klassifizierten Krankheiten	9					F31.4	Bipolare affektive Störung, gegenwärtig schwere depressive Episode ohne psychotische Symptome	3
S19	Sonstige und nicht näher bezeichnete Verletzungen des Halses	9					F31.6	Bipolare affektive Psychose, gegenwärtig gemischte Episode	3
Q40	Sonstige angeborene Fehlbildungen des oberen Verdauungstraktes	9					F31.7	Bipolare affektive Psychose, gegenwärtig remittiert	5
Z36	Pränatales Screening	9					F31.8	Sonstige bipolare affektive Störungen	3
Z22	Keimträger von Infektionskrankheiten	9					F31.9	Bipolare affektive Störung, nicht näher bezeichnet	14
R81	Glukosurie	9					F32.0	Leichte depressive Episode	70
T46	Vergiftung durch primär auf das Herz-Kreislaufsystem wirkende Mittel	9					F32.1	Mittelgradige depressive Episode	152
G97	Krankheiten des Nervensystems nach medizinischen Maßnahmen, anderenorts nicht klassifiziert	9					F32.2	Schwere depressive Episode ohne psychotische Symptome	109
C01	Bösartige Neubildung des Zungengrundes	9					F32.3	Schwere depressive Episode mit psychotischen Symptomen	24
Q18	Sonstige angeborene Fehlbildungen des Gesichtes und des Halses	9					F32.8	Sonstige depressive Episoden	113
O13	Gestationshypertonie [schwangerschaftsinduziert] ohne bedeutsame Proteinurie	9					F32.9	Depressive Episode, nicht näher bezeichnet	1513
E21	Hyperparathyreoidismus und sonstige Krankheiten der Nebenschilddrüse	9					F33.0	Rezidivierende depressive Störung, gegenwärtig leichte Episode	15
L52	Erythema nodosum	9					F33.1	Rezidivierende depressive Störung, gegenwärtig mittelgradige Episode	89
T28	Verbrennung oder Verätzung sonstiger innerer Organe	9					F33.2	Rezidivierende depressive Störung, gegenwärtig schwere Episode ohne psychotische Symptome	126
A52	Spätsyphilis	9					F33.3	Rezidivierende depressive Störung, gegenwärtig schwere Episode mit psychotischen Symptomen	26
E41	Alimentärer Marasmus	9					F33.4	Rezidivierende depressive Störung, gegenwärtig remittiert	7
I46	Herzstillstand	9					F33.8	Sonstige rezidivierende depressive Störungen	8
S26	Verletzung des Herzens	9					F33.9	Rezidivierende depressive Störung, nicht näher bezeichnet	76
E55	Vitamin-D-Mangel	9					F34.0	Zyklothymia	3
Q87	Sonstige näher bezeichnete angeborene Fehlbildungssyndrome mit Beteiligung mehrerer Systeme	9					F34.1	Dysthymia	30
D53	Sonstige alimentäre Anämien	9					F34.8	Sonstige anhaltende affektive Störungen	2
L80	Vitiligo	8					F38.8	Sonstige näher bezeichnete affektive Störungen	2
D73	Krankheiten der Milz	8					F40.0	Agoraphobie	15
B24	Nicht näher bezeichnete HIV-Krankheit [Humane Immundefizienz-Viruskrankheit]	8					F40.1	Soziale Phobien	6
F66	Psychische und Verhaltensstörungen in Verbindung mit der sexuellen Entwicklung und Orientierung	8					F40.2	Spezifische (isolierte) Phobien	13
T98	Folgen sonstiger und nicht näher bezeichneter Wirkungen äußerer Ursachen	8					F40.8	Sonstige phobische Störungen	4
H62	Krankheiten des äußeren Ohres bei anderenorts klassifizierten Krankheiten	8					F40.9	Phobische Störung, nicht näher bezeichnet	49
M92	Sonstige juvenile Osteochondrosen	8					F41.0	Panikstörung [episodisch paroxysmale Angst]	875
H80	Otosklerose	8					F41.1	Generalisierte Angststörung	334
D80	Immundefekt mit vorherrschendem Antikörpermangel	8					F41.2	Angst und depressive Störung, gemischt	166
N98	Komplikationen im Zusammenhang mit künstlicher Befruchtung	8					F41.3	Andere gemischte Angststörungen	16
S34	Verletzung der Nerven und des lumbalen Rückenmarkes in Höhe des Abdomens, der Lumbosakralgegend und des Beckens	8					F41.8	Sonstige spezifische Angststörungen	9
L13	Sonstige bullöse Dermatosen	8					F41.9	Angststörung, nicht näher bezeichnet	585
A01	Typhus abdominalis und Paratyphus	8					F42.0	Vorwiegend Zwangsgedanken oder Grübelzwang	4
F95	Ticstörungen	8					F42.1	Vorwiegend Zwangshandlungen [Zwangsrituale]	9
C08	Bösartige Neubildung sonstiger und nicht näher bezeichneter großer Speicheldrüsen	8					F42.2	Zwangsgedanken und -handlungen, gemischt	1
F21	Schizotype Störung	8					F42.8	Sonstige Zwangsstörungen	1
A88	Sonstige Virusinfektionen des Zentralnervensystems, anderenorts nicht klassifiziert	8					F42.9	Zwangsstörung, nicht näher bezeichnet	20
D09	Carcinoma in situ sonstiger und nicht näher bezeichneter Lokalisationen	8					F43.0	Akute Belastungsreaktion	328
I33	Akute und subakute Endokarditis	8					F43.1	Posttraumatische Belastungsstörung	42
Q07	Sonstige angeborene Fehlbildungen des Nervensystems	8					F43.2	Anpassungsstörungen	203
S54	Verletzung von Nerven in Höhe des Unterarmes	8					F43.8	Sonstige Reaktionen auf schwere Belastung	22
A87	Virusmeningitis	8					F43.9	Reaktion auf schwere Belastung, nicht näher bezeichnet	230
T35	Erfrierung mit Beteiligung mehrerer Körperregionen und nicht näher bezeichnete Erfrierung	8					F44.2	Dissoziativer Stupor	8
M34	Systemische Sklerose	8					F44.4	Dissoziative Bewegungsstörungen	14
O71	Sonstige Verletzungen unter der Geburt	8					F44.5	Dissoziative Krampfanfälle	27
C52	Bösartige Neubildung der Vagina	7					F44.6	Dissoziative Sensibilitäts- und Empfindungsstörungen	12
G11	Hereditäre Ataxie	7					F44.7	Dissoziative Störungen [Konversionsstörungen], gemischt	5
C60	Bösartige Neubildung des Penis	7					F44.8	Sonstige dissoziative Störungen [Konversionsstörungen]	10
J86	Pyothorax	7					F44.9	Dissoziative Störung [Konversionsstörung], nicht näher bezeichnet	13
D89	Sonstige Störungen mit Beteiligung des Immunsystems, anderenorts nicht klassifiziert	7					F45.0	Somatisierungsstörung	203
F14	Psychische und Verhaltensstörungen durch Kokain	7					F45.1	Undifferenzierte Somatisierungsstörung	21
Q43	Sonstige angeborene Fehlbildungen des Darmes	7					F45.2	Hypochondrische Störung	98
A06	Amöbiasis	7					F45.3	Somatoforme autonome Funktionsstörung	390
Z11	Spezielle Verfahren zur Untersuchung auf infektiöse und parasitäre Krankheiten	7					F45.4	Anhaltende somatoforme Schmerzstörung	133
Z02	Untersuchung und Konsultation aus administrativen Gründen	7					F45.8	Sonstige somatoforme Störungen	269
C30	Bösartige Neubildung der Nasenhöhle und des Mittelohres	7					F45.9	Somatoforme Störung, nicht näher bezeichnet	521
Q10	Angeborene Fehlbildungen des Augenlides, des Tränenapparates und der Orbita	7					F48.0	Neurasthenie	204
B53	Sonstige parasitologisch bestätigte Malaria	7					F48.1	Depersonalisations- und Derealisationssyndrom	1
L95	Anderenorts nicht klassifizierte Vaskulitis, die auf die Haut begrenzt ist	7					F48.8	Sonstige neurotische Störungen	16
B94	Folgezustände sonstiger und nicht näher bezeichneter infektiöser und parasitärer Krankheiten	7					F48.9	Neurotische Störung, nicht näher bezeichnet	17
J16	Pneumonie durch sonstige Infektionserreger, anderenorts nicht klassifiziert	7					F50.0	Anorexia nervosa	8
Q68	Sonstige angeborene Muskel-Skelett-Deformitäten	7					F50.2	Bulimia nervosa	8
B54	Malaria, nicht näher bezeichnet	7					F50.4	Essattacken bei anderen psychischen Störungen	2
E68	Folgen der Überernährung	7					F50.5	Erbrechen bei anderen psychischen Störungen	4
E29	Testikuläre Dysfunktion	7					F50.8	Sonstige Essstörungen	8
T95	Folgen von Verbrennungen, Verätzungen oder Erfrierungen	7					F50.9	Essstörung, nicht näher bezeichnet	23
A59	Trichomoniasis	7					F51.0	Nichtorganische Insomnie	20
P59	Neugeborenenikterus durch sonstige und nicht näher bezeichnete Ursachen	7					F51.2	Nichtorganische Störung des Schlaf-Wach-Rhythmus	1
S35	Verletzung von Blutgefäßen in Höhe des Abdomens, der Lumbosakralgegend und des Beckens	7					F51.3	Schlafwandeln [Somnambulismus]	1
C69	Bösartige Neubildung des Auges und der Augenanhangsgebilde	6					F51.4	Pavor nocturnus	1
T55	Toxische Wirkung von Seifen und Detergenzien	6					F51.5	Alpträume [Angstträume]	2
T71	Erstickung	6					F51.8	Sonstige nichtorganische Schlafstörungen	18
H06	Affektionen des Tränenapparates und der Orbita bei anderenorts klassifizierten Krankheiten	6					F51.9	Nichtorganische Schlafstörung, nicht näher bezeichnet	22
D90	Immunkompromittierung nach Bestrahlung, Chemotherapie und sonstigen immunsuppressiven Maßnahmen	6					F52.1	Sexuelle Aversion und mangelnde sexuelle Befriedigung	1
O75	Sonstige Komplikationen bei Wehentätigkeit und Entbindung, anderenorts nicht klassifiziert	6					F52.2	Versagen genitaler Reaktionen	37
C05	Bösartige Neubildung des Gaumens	6					F52.3	Orgasmusstörung	1
D27	Gutartige Neubildung des Ovars	6					F52.4	Ejaculatio praecox	1
N37	Krankheiten der Harnröhre bei anderenorts klassifizierten Krankheiten	6					F52.8	Sonstige sexuelle Funktionsstörungen, nicht verursacht durch eine organische Störung oder Krankheit	1
Z40	Prophylaktische Operation	6					F52.9	Nicht näher bezeichnete sexuelle Funktionsstörung, nicht verursacht durch eine organische Störung oder Krankheit	24
C75	Bösartige Neubildung sonstiger endokriner Drüsen und verwandter Strukturen	6					F53.9	Psychische Störung im Wochenbett, nicht näher bezeichnet	1
Z80	Bösartige Neubildung in der Familienanamnese	6					F55.0	Schädlicher Gebrauch von nichtabhängigkeitserzeugenden Substanzen: Antidepressiva	1
J67	Allergische Alveolitis durch organischen Staub	6					F55.1	Schädlicher Gebrauch von nichtabhängigkeitserzeugenden Substanzen: Laxanzien	7
D59	Erworbene hämolytische Anämien	6					F55.2	Schädlicher Gebrauch von nichtabhängigkeitserzeugenden Substanzen: Analgetika	20
Q72	Reduktionsdefekte der unteren Extremität	6					F55.5	Schädlicher Gebrauch von nichtabhängigkeitserzeugenden Substanzen: Steroide und Hormone	2
M30	Panarteriitis nodosa und verwandte Zustände	6					F55.8	Schädlicher Gebrauch von nichtabhängigkeitserzeugenden Substanzen: Sonstige Substanzen	2
A48	Sonstige bakterielle Krankheiten, anderenorts nicht klassifiziert	6					F55.9	Schädlicher Gebrauch von nichtabhängigkeitserzeugenden Substanzen: Nicht näher bezeichnete Substanz	7
L43	Lichen ruber planus	6					F60.0	Paranoide Persönlichkeitsstörung	6
K28	Ulcus pepticum jejuni	6					F60.1	Schizoide Persönlichkeitsstörung	3
A64	Durch Geschlechtsverkehr übertragene Krankheiten, nicht näher bezeichnet	6					F60.2	Dissoziale Persönlichkeitsstörung	2
A53	Sonstige und nicht näher bezeichnete Syphilis	6					F60.3	Emotional instabile Persönlichkeitsstörung	131
F92	Kombinierte Störung des Sozialverhaltens und der Emotionen	6					F60.4	Histrionische Persönlichkeitsstörung	4
J82	Eosinophiles Lungeninfiltrat, anderenorts nicht klassifiziert	6					F60.5	Anankastische [zwanghafte] Persönlichkeitsstörung	1
G72	Sonstige Myopathien	6					F60.6	Ängstliche (vermeidende) Persönlichkeitsstörung	14
Q05	Spina bifida	6					F60.7	Abhängige (asthenische) Persönlichkeitsstörung	3
B48	Sonstige Mykosen, anderenorts nicht klassifiziert	6					F60.8	Sonstige spezifische Persönlichkeitsstörungen	9
A15	Tuberkulose der Atmungsorgane, bakteriologisch, molekularbiologisch oder histologisch gesichert	6					F60.9	Persönlichkeitsstörung, nicht näher bezeichnet	22
B67	Echinokokkose	6					F62.0	Andauernde Persönlichkeitsänderung nach Extrembelastung	4
C45	Mesotheliom	6					F62.8	Sonstige andauernde Persönlichkeitsänderungen	14
S04	Verletzung von Hirnnerven	6					F63.0	Pathologisches Spielen	11
A74	Sonstige Krankheiten durch Chlamydien	6					F63.8	Sonstige abnorme Gewohnheiten und Störungen der Impulskontrolle	2
C06	Bösartige Neubildung sonstiger und nicht näher bezeichneter Teile des Mundes	6					F64.0	Transsexualismus	4
D14	Gutartige Neubildung des Mittelohres und des Atmungssystems	6					F65.9	Störung der Sexualpräferenz, nicht näher bezeichnet	1
M91	Juvenile Osteochondrose der Hüfte und des Beckens	6					F66.2	Sexuelle Beziehungsstörung	7
J17	Pneumonie bei anderenorts klassifizierten Krankheiten	6					F66.9	Psychische und Verhaltensstörung in Verbindung mit der sexuellen Entwicklung und Orientierung, nicht näher bezeichnet	1
C48	Bösartige Neubildung des Retroperitoneums und des Peritoneums	6					F68.0	Entwicklung körperlicher Symptome aus psychischen Gründen	6
R89	Abnorme Befunde in Untersuchungsmaterialien aus anderen Körperorganen, -systemen und -geweben	6					F68.1	Artifizielle Störung [absichtliches Erzeugen oder Vortäuschen von körperlichen oder psychischen Symptomen oder Behinderungen]	6
C88	Bösartige immunproliferative Krankheiten	6					F68.8	Sonstige näher bezeichnete Persönlichkeits- und Verhaltensstörungen	5
Q79	Angeborene Fehlbildungen des Muskel-Skelett-Systems, anderenorts nicht klassifiziert	6					F70.0	Leichte Intelligenzminderung: Keine oder geringfügige Verhaltensstörung	13
K45	Sonstige abdominale Hernien	6					F70.1	Leichte Intelligenzminderung: Deutliche Verhaltensstörung, die Beobachtung oder Behandlung erfordert	2
A50	Syphilis connata	6					F70.8	Leichte Intelligenzminderung: Sonstige Verhaltensstörung	1
I81	Pfortaderthrombose	5					F70.9	Leichte Intelligenzminderung: Ohne Angabe einer Verhaltensstörung	11
T96	Folgen einer Vergiftung durch Arzneimittel, Drogen und biologisch aktive Substanzen	5					F71.0	Mittelgradige Intelligenzminderung: Keine oder geringfügige Verhaltensstörung	1
Q67	Angeborene Muskel-Skelett-Deformitäten des Kopfes, des Gesichtes, der Wirbelsäule und des Thorax	5					F71.1	Mittelgradige Intelligenzminderung: Deutliche Verhaltensstörung, die Beobachtung oder Behandlung erfordert	2
D11	Gutartige Neubildung der großen Speicheldrüsen	5					F71.9	Mittelgradige Intelligenzminderung: Ohne Angabe einer Verhaltensstörung	2
T61	Toxische Wirkung schädlicher Substanzen, die mit essbaren Meerestieren aufgenommen wurden	5					F72.1	Schwere Intelligenzminderung: Deutliche Verhaltensstörung, die Beobachtung oder Behandlung erfordert	2
S55	Verletzung von Blutgefäßen in Höhe des Unterarmes	5					F72.9	Schwere Intelligenzminderung: Ohne Angabe einer Verhaltensstörung	8
Q86	Angeborene Fehlbildungssyndrome durch bekannte äußere Ursachen, anderenorts nicht klassifiziert	5					F73.9	Schwerste Intelligenzminderung: Ohne Angabe einer Verhaltensstörung	1
O64	Geburtshindernis durch Lage-, Haltungs- und Einstellungsanomalien des Feten	5					F79.0	Nicht näher bezeichnete Intelligenzminderung: Keine oder geringfügige Verhaltensstörung	1
B23	Sonstige Krankheitszustände infolge HIV-Krankheit [Humane Immundefizienz-Viruskrankheit]	5					F79.8	Nicht näher bezeichnete Intelligenzminderung: Sonstige Verhaltensstörung	1
D57	Sichelzellenkrankheiten	5					F79.9	Nicht näher bezeichnete Intelligenzminderung: Ohne Angabe einer Verhaltensstörung	37
C17	Bösartige Neubildung des Dünndarmes	5					F80.0	Artikulationsstörung	3
R87	Abnorme Befunde in Untersuchungsmaterialien aus den weiblichen Genitalorganen	5					F80.2	Rezeptive Sprachstörung	1
C19	Bösartige Neubildung am Rektosigmoid, Übergang	5					F80.9	Entwicklungsstörung des Sprechens oder der Sprache, nicht näher bezeichnet	9
O70	Dammriss unter der Geburt	5					F81.0	Lese- und Rechtschreibstörung	4
S45	Verletzung von Blutgefäßen in Höhe der Schulter und des Oberarmes	5					F82.9	Umschriebene Entwicklungsstörung der motorischen Funktionen, nicht näher bezeichnet	2
A56	Sonstige durch Geschlechtsverkehr übertragene Chlamydienkrankheiten	5					F84.0	Frühkindlicher Autismus	3
O15	Eklampsie	5					F84.1	Atypischer Autismus	1
C23	Bösartige Neubildung der Gallenblase	5					F84.2	Rett-Syndrom	1
J64	Nicht näher bezeichnete Pneumokoniose	5					F90.0	Einfache Aktivitäts- und Aufmerksamkeitsstörung	31
O35	Betreuung der Mutter bei festgestellter oder vermuteter Anomalie oder Schädigung des Feten	5					F90.1	Hyperkinetische Störung des Sozialverhaltens	24
P00	Schädigung des Feten und Neugeborenen durch Zustände der Mutter, die zur vorliegenden Schwangerschaft keine Beziehung haben müssen	5					F90.9	Hyperkinetische Störung, nicht näher bezeichnet	2
Q51	Angeborene Fehlbildungen des Uterus und der Cervix uteri	5					F91.0	Auf den familiären Rahmen beschränkte Störung des Sozialverhaltens	1
J70	Krankheiten der Atmungsorgane durch sonstige exogene Substanzen	5					F91.1	Störung des Sozialverhaltens bei fehlenden sozialen Bindungen	30
L94	Sonstige lokalisierte Krankheiten des Bindegewebes	5					F91.2	Störung des Sozialverhaltens bei vorhandenen sozialen Bindungen	1
M09	Juvenile Arthritis bei anderenorts klassifizierten Krankheiten	5					F91.3	Störung des Sozialverhaltens mit oppositionellem, aufsässigem Verhalten	1
F71	Mittelgradige Intelligenzminderung	5					F91.9	Störung des Sozialverhaltens, nicht näher bezeichnet	1
D30	Gutartige Neubildung der Harnorgane	5					F92.0	Störung des Sozialverhaltens mit depressiver Störung	1
A90	Dengue-Fieber [Klassische Dengue]	5					F92.8	Sonstige kombinierte Störung des Sozialverhaltens und der Emotionen	3
E24	Cushing-Syndrom	5					F92.9	Kombinierte Störung des Sozialverhaltens und der Emotionen, nicht näher bezeichnet	2
N00	Akutes nephritisches Syndrom	5					F95.1	Chronische motorische oder vokale Ticstörung	2
T69	Sonstige Schäden durch niedrige Temperatur	5					F95.2	Kombinierte vokale und multiple motorische Tics [Tourette-Syndrom]	2
L22	Windeldermatitis	5					F95.9	Ticstörung, nicht näher bezeichnet	4
E15	Hypoglykämisches Koma, nichtdiabetisch	5					F98.0	Nichtorganische Enuresis	4
L59	Sonstige Krankheiten der Haut und der Unterhaut durch Strahleneinwirkung	5					F98.4	Stereotype Bewegungsstörungen	1
G00	Bakterielle Meningitis, anderenorts nicht klassifiziert	5					F98.5	Stottern [Stammeln]	1
T38	Vergiftung durch Hormone und deren synthetische Ersatzstoffe und Antagonisten, anderenorts nicht klassifiziert	5					F98.6	Poltern	1
Q38	Sonstige angeborene Fehlbildungen der Zunge, des Mundes und des Rachens	5					F98.8	Sonstige näher bezeichnete Verhaltens- und emotionale Störungen mit Beginn in der Kindheit und Jugend	8
O40	Polyhydramnion	5					G00.2	Streptokokkenmeningitis	1
S95	Verletzung von Blutgefäßen in Höhe des Knöchels und des Fußes	5					G00.9	Bakterielle Meningitis, nicht näher bezeichnet	4
E22	Überfunktion der Hypophyse	5					G02.0	Meningitis bei anderenorts klassifizierten Viruskrankheiten	1
B19	Nicht näher bezeichnete Virushepatitis	5					G03.8	Meningitis durch sonstige näher bezeichnete Ursachen	3
S88	Traumatische Amputation am Unterschenkel	5					G03.9	Meningitis, nicht näher bezeichnet	55
U51	Kognitive Funktionseinschränkung	5					G04.0	Akute disseminierte Enzephalitis	6
S17	Zerquetschung des Halses	5					G04.9	Enzephalitis, Myelitis und Enzephalomyelitis, nicht näher bezeichnet	24
H94	Sonstige Krankheiten des Ohres bei anderenorts klassifizierten Krankheiten	5					G05.0	Enzephalitis, Myelitis und Enzephalomyelitis bei anderenorts klassifizierten bakteriellen Krankheiten	2
M32	Systemischer Lupus erythematodes	5					G05.1	Enzephalitis, Myelitis und Enzephalomyelitis bei anderenorts klassifizierten Viruskrankheiten	2
F15	Psychische und Verhaltensstörungen durch andere Stimulanzien, einschließlich Koffein	5					G06.1	Intraspinaler Abszess und intraspinales Granulom	2
A31	Infektion durch sonstige Mykobakterien	5					G11.1	Früh beginnende zerebellare Ataxie	4
D00	Carcinoma in situ der Mundhöhle, des Ösophagus und des Magens	5					G11.4	Hereditäre spastische Paraplegie	2
R36	Ausfluss aus der Harnröhre	5					G11.9	Hereditäre Ataxie, nicht näher bezeichnet	1
N14	Arzneimittel- und schwermetallinduzierte tubulointerstitielle und tubuläre Krankheitszustände	5					G12.2	Motoneuron-Krankheit	13
B87	Myiasis	5					G20.0	Primäres Parkinson-Syndrom mit fehlender oder geringer Beeinträchtigung	14
F84	Tief greifende Entwicklungsstörungen	5					G20.1	Primäres Parkinson-Syndrom mit mäßiger bis schwerer Beeinträchtigung	15
Q44	Angeborene Fehlbildungen der Gallenblase, der Gallengänge und der Leber	5					G20.2	Primäres Parkinson-Syndrom mit schwerster Beeinträchtigung	2
K72	Leberversagen, anderenorts nicht klassifiziert	5					G20.9	Primäres Parkinson-Syndrom, nicht näher bezeichnet	248
G59	Mononeuropathie bei anderenorts klassifizierten Krankheiten	4					G21.1	Sonstiges arzneimittelinduziertes Parkinson-Syndrom	9
M33	Dermatomyositis-Polymyositis	4					G21.8	Sonstiges sekundäres Parkinson-Syndrom	3
H67	Otitis media bei anderenorts klassifizierten Krankheiten	4					G21.9	Sekundäres Parkinson-Syndrom, nicht näher bezeichnet	16
L41	Parapsoriasis	4					G23.1	Progressive supranukleäre Ophthalmoplegie [Steele-Richardson-Olszewski-Syndrom]	2
E26	Hyperaldosteronismus	4					G23.2	Striatonigrale Degeneration	1
R76	Sonstige abnorme immunologische Serumbefunde	4					G24.0	Arzneimittelinduzierte Dystonie	2
B20	Infektiöse und parasitäre Krankheiten infolge HIV-Krankheit [Humane Immundefizienz-Viruskrankheit]	4					G24.3	Torticollis spasticus	99
J09	Grippe durch nachgewiesene Vogelgrippe-Viren	4					G24.4	Idiopathische orofaziale Dystonie	6
Z82	Bestimmte Behinderungen oder chronische Krankheiten in der Familienanamnese, die zu Schädigung oder Behinderung führen	4					G24.5	Blepharospasmus	10
F81	Umschriebene Entwicklungsstörungen schulischer Fertigkeiten	4					G24.8	Sonstige Dystonie	3
I32	Perikarditis bei anderenorts klassifizierten Krankheiten	4					G24.9	Dystonie, nicht näher bezeichnet	24
Q50	Angeborene Fehlbildungen der Ovarien, der Tubae uterinae und der Ligg. lata uteri	4					G25.0	Essentieller Tremor	22
L75	Krankheiten der apokrinen Schweißdrüsen	4					G25.1	Arzneimittelinduzierter Tremor	1
Q84	Sonstige angeborene Fehlbildungen des Integumentes	4					G25.2	Sonstige näher bezeichnete Tremorformen	3
N25	Krankheiten infolge Schädigung der tubulären Nierenfunktion	4					G25.3	Myoklonus	8
A07	Sonstige Darmkrankheiten durch Protozoen	4					G25.8	Sonstige näher bezeichnete extrapyramidale Krankheiten und Bewegungsstörungen	83
G05	Enzephalitis, Myelitis und Enzephalomyelitis bei anderenorts klassifizierten Krankheiten	4					G25.9	Extrapyramidale Krankheit oder Bewegungsstörung, nicht näher bezeichnet	37
T66	Nicht näher bezeichnete Schäden durch Strahlung	4					G30.0	Alzheimer-Krankheit mit frühem Beginn	2
E85	Amyloidose	4					G30.1	Alzheimer-Krankheit mit spätem Beginn	21
D58	Sonstige hereditäre hämolytische Anämien	4					G30.8	Sonstige Alzheimer-Krankheit	3
M83	Osteomalazie im Erwachsenenalter	4					G30.9	Alzheimer-Krankheit, nicht näher bezeichnet	38
C38	Bösartige Neubildung des Herzens, des Mediastinums und der Pleura	4					G31.0	Umschriebene Hirnatrophie	2
H22	Affektionen der Iris und des Ziliarkörpers bei anderenorts klassifizierten Krankheiten	4					G31.1	Senile Degeneration des Gehirns, anderenorts nicht klassifiziert	3
F61	Kombinierte und andere Persönlichkeitsstörungen	4					G31.2	Degeneration des Nervensystems durch Alkohol	1
Q12	Angeborene Fehlbildungen der Linse	4					G31.8	Sonstige näher bezeichnete degenerative Krankheiten des Nervensystems	3
L88	Pyoderma gangraenosum	4					G31.9	Degenerative Krankheit des Nervensystems, nicht näher bezeichnet	5
B82	Nicht näher bezeichneter intestinaler Parasitismus	4					G35.0	Erstmanifestation einer multiplen Sklerose	32
G64	Sonstige Krankheiten des peripheren Nervensystems	4					G35.1	Multiple Sklerose mit vorherrschend schubförmigem Verlauf	52
S84	Verletzung von Nerven in Höhe des Unterschenkels	4					G35.2	Multiple Sklerose mit primär-chronischem Verlauf	16
H82	Schwindelsyndrome bei anderenorts klassifizierten Krankheiten	4					G35.3	Multiple Sklerose mit sekundär-chronischem Verlauf	4
P05	Intrauterine Mangelentwicklung und fetale Mangelernährung	4					G35.9	Multiple Sklerose, nicht näher bezeichnet	401
M01	Direkte Gelenkinfektionen bei anderenorts klassifizierten infektiösen und parasitären Krankheiten	4					G36.0	Neuromyelitis optica [Devic-Krankheit]	1
H58	Sonstige Affektionen des Auges und der Augenanhangsgebilde bei anderenorts klassifizierten Krankheiten	4					G36.9	Akute disseminierte Demyelinisation, nicht näher bezeichnet	1
Q55	Sonstige angeborene Fehlbildungen der männlichen Genitalorgane	4					G37.0	Diffuse Hirnsklerose	1
Z08	Nachuntersuchung nach Behandlung wegen bösartiger Neubildung	4					G37.8	Sonstige näher bezeichnete demyelinisierende Krankheiten des Zentralnervensystems	8
A18	Tuberkulose sonstiger Organe	4					G37.9	Demyelinisierende Krankheit des Zentralnervensystems, nicht näher bezeichnet	1
Q97	Sonstige Anomalien der Gonosomen bei weiblichem Phänotyp, anderenorts nicht klassifiziert	4					G40.0	Lokalisationsbezogene (fokale) (partielle) idiopathische Epilepsie und epileptische Syndrome mit fokal beginnenden Anfällen	7
R48	Dyslexie und sonstige Werkzeugstörungen, anderenorts nicht klassifiziert	4					G40.1	Lokalisationsbezogene (fokale) (partielle) symptomatische Epilepsie und epileptische Syndrome mit einfachen fokalen Anfällen	45
F64	Störungen der Geschlechtsidentität	4					G40.2	Lokalisationsbezogene (fokale) (partielle) symptomatische Epilepsie und epileptische Syndrome mit komplexen fokalen Anfällen	55
E72	Sonstige Störungen des Aminosäurestoffwechsels	4					G40.3	Generalisierte idiopathische Epilepsie und epileptische Syndrome	41
E75	Störungen des Sphingolipidstoffwechsels und sonstige Störungen der Lipidspeicherung	3					G40.4	Sonstige generalisierte Epilepsie und epileptische Syndrome	7
C57	Bösartige Neubildung sonstiger und nicht näher bezeichneter weiblicher Genitalorgane	3					G40.5	Spezielle epileptische Syndrome	9
T41	Vergiftung durch Anästhetika und therapeutische Gase	3					G40.6	Grand-mal-Anfälle, nicht näher bezeichnet (mit oder ohne Petit mal)	97
N51	Krankheiten der männlichen Genitalorgane bei anderenorts klassifizierten Krankheiten	3					G40.7	Petit-mal-Anfälle, nicht näher bezeichnet, ohne Grand-mal-Anfälle	15
A51	Frühsyphilis	3					G40.8	Sonstige Epilepsien	31
M61	Kalzifikation und Ossifikation von Muskeln	3					G40.9	Epilepsie, nicht näher bezeichnet	578
Z54	Rekonvaleszenz	3					G41.0	Grand-mal-Status	29
N33	Krankheiten der Harnblase bei anderenorts klassifizierten Krankheiten	3					G41.1	Petit-mal-Status	1
F16	Psychische und Verhaltensstörungen durch Halluzinogene	3					G41.2	Status epilepticus mit komplexfokalen Anfällen	1
O65	Geburtshindernis durch Anomalie des mütterlichen Beckens	3					G41.8	Sonstiger Status epilepticus	3
G23	Sonstige degenerative Krankheiten der Basalganglien	3					G41.9	Status epilepticus, nicht näher bezeichnet	3
K00	Störungen der Zahnentwicklung und des Zahndurchbruchs	3					G43.0	Migräne ohne Aura [Gewöhnliche Migräne]	297
C21	Bösartige Neubildung des Anus und des Analkanals	3					G43.1	Migräne mit Aura [Klassische Migräne]	225
K01	Retinierte und impaktierte Zähne	3					G43.2	Status migraenosus	18
O01	Blasenmole	3					G43.3	Komplizierte Migräne	21
Q89	Sonstige angeborene Fehlbildungen, anderenorts nicht klassifiziert	3					G43.8	Sonstige Migräne	77
O33	Betreuung der Mutter bei festgestelltem oder vermutetem Missverhältnis zwischen Fetus und Becken	3					G43.9	Migräne, nicht näher bezeichnet	1212
Q71	Reduktionsdefekte der oberen Extremität	3					G44.0	Cluster-Kopfschmerz	51
G60	Hereditäre und idiopathische Neuropathie	3					G44.1	Vasomotorischer Kopfschmerz, anderenorts nicht klassifiziert	18
R92	Abnorme Befunde bei der bildgebenden Diagnostik der Mamma [Brustdrüse]	3					G44.2	Spannungskopfschmerz	373
Q20	Angeborene Fehlbildungen der Herzhöhlen und verbindender Strukturen	3					G44.3	Chronischer posttraumatischer Kopfschmerz	4
A39	Meningokokkeninfektion	3					G44.4	Arzneimittelinduzierter Kopfschmerz, anderenorts nicht klassifiziert	3
L10	Pemphiguskrankheiten	3					G44.8	Sonstige näher bezeichnete Kopfschmerzsyndrome	126
B06	Röteln [Rubeola] [Rubella]	3					G45.0	Arteria-vertebralis-Syndrom mit Basilaris-Symptomatik	14
F02	Demenz bei anderenorts klassifizierten Krankheiten	3					G45.1	Arteria-carotis-interna-Syndrom (halbseitig)	16
Q11	Anophthalmus, Mikrophthalmus und Makrophthalmus	3					G45.2	Multiple und bilaterale Syndrome der extrazerebralen hirnversorgenden Arterien	7
Z42	Nachbehandlung unter Anwendung plastischer Chirurgie	3					G45.3	Amaurosis fugax	28
B97	Viren als Ursache von Krankheiten, die in anderen Kapiteln klassifiziert sind	3					G45.4	Transiente globale Amnesie [amnestische Episode]	20
L68	Hypertrichose	3					G45.8	Sonstige zerebrale transitorische Ischämie und verwandte Syndrome	38
F04	Organisches amnestisches Syndrom, nicht durch Alkohol oder andere psychotrope Substanzen bedingt	3					G45.9	Zerebrale transitorische Ischämie, nicht näher bezeichnet	362
T49	Vergiftung durch primär auf Haut und Schleimhäute wirkende und in der Augen-, der Hals-Nasen-Ohren- und der Zahnheilkunde angewendete Mittel zur topischen Anwendung	3					G46.0	Arteria-cerebri-media-Syndrom	9
Q23	Angeborene Fehlbildungen der Aorten- und der Mitralklappe	3					G46.7	Sonstige lakunäre Syndrome	1
C14	Bösartige Neubildung sonstiger und ungenau bezeichneter Lokalisationen der Lippe, der Mundhöhle und des Pharynx	3					G46.8	Sonstige Syndrome der Hirngefäße bei zerebrovaskulären Krankheiten	4
J61	Pneumokoniose durch Asbest und sonstige anorganische Fasern	3					G47.0	Ein- und Durchschlafstörungen	217
B25	Zytomegalie	3					G47.2	Störungen des Schlaf-Wach-Rhythmus	8
M90	Osteopathien bei anderenorts klassifizierten Krankheiten	3					G47.3	Schlafapnoe	121
Q32	Angeborene Fehlbildungen der Trachea und der Bronchien	3					G47.4	Narkolepsie und Kataplexie	3
J63	Pneumokoniose durch sonstige anorganische Stäube	3					G47.8	Sonstige Schlafstörungen	40
F89	Nicht näher bezeichnete Entwicklungsstörung	3					G47.9	Schlafstörung, nicht näher bezeichnet	372
G98	Sonstige Krankheiten des Nervensystems, anderenorts nicht klassifiziert	3					G50.0	Trigeminusneuralgie	142
Q39	Angeborene Fehlbildungen des Ösophagus	3					G50.1	Atypischer Gesichtsschmerz	10
A57	Ulcus molle (venereum)	3					G50.8	Sonstige Krankheiten des N. trigeminus	3
S87	Zerquetschung des Unterschenkels	3					G50.9	Krankheit des N. trigeminus, nicht näher bezeichnet	2
C12	Bösartige Neubildung des Recessus piriformis	2					G51.0	Fazialisparese	278
E64	Folgen von Mangelernährung oder sonstigen alimentären Mangelzuständen	2					G51.1	Entzündung des Ganglion geniculi	5
T34	Erfrierung mit Gewebsnekrose	2					G51.3	Spasmus (hemi)facialis	3
E43	Nicht näher bezeichnete erhebliche Energie- und Eiweißmangelernährung	2					G51.8	Sonstige Krankheiten des N. facialis	5
T60	Toxische Wirkung von Schädlingsbekämpfungsmitteln [Pestiziden]	2					G51.9	Krankheit des N. facialis, nicht näher bezeichnet	6
G36	Sonstige akute disseminierte Demyelinisation	2					G52.0	Krankheiten der Nn. olfactorii [I. Hirnnerv]	1
I28	Sonstige Krankheiten der Lungengefäße	2					G52.1	Krankheiten des N. glossopharyngeus [IX. Hirnnerv]	1
Q13	Angeborene Fehlbildungen des vorderen Augenabschnittes	2					G52.2	Krankheiten des N. vagus [X. Hirnnerv]	8
A28	Sonstige bakterielle Zoonosen, anderenorts nicht klassifiziert	2					G52.7	Krankheiten mehrerer Hirnnerven	1
I98	Sonstige Störungen des Kreislaufsystems bei anderenorts klassifizierten Krankheiten	2					G52.9	Krankheit eines Hirnnerven, nicht näher bezeichnet	2
K09	Zysten der Mundregion, anderenorts nicht klassifiziert	2					G53.0	Neuralgie nach Zoster	36
L00	Staphylococcal scalded skin syndrome [SSS-Syndrom]	2					G53.1	Multiple Hirnnervenlähmungen bei anderenorts klassifizierten infektiösen und parasitären Krankheiten	1
E51	Thiaminmangel [Vitamin-B1-Mangel]	2					G54.0	Läsionen des Plexus brachialis	22
L44	Sonstige papulosquamöse Hautkrankheiten	2					G54.2	Läsionen der Zervikalwurzeln, anderenorts nicht klassifiziert	13
Z37	Resultat der Entbindung	2					G54.4	Läsionen der Lumbosakralwurzeln, anderenorts nicht klassifiziert	16
E70	Störungen des Stoffwechsels aromatischer Aminosäuren	2					G54.5	Neuralgische Amyotrophie	2
H32	Chorioretinale Affektionen bei anderenorts klassifizierten Krankheiten	2					G54.6	Phantomschmerz	10
R62	Ausbleiben der erwarteten normalen physiologischen Entwicklung	2					G54.8	Sonstige Krankheiten von Nervenwurzeln und Nervenplexus	1
E45	Entwicklungsverzögerung durch Energie- und Eiweißmangelernährung	2					G54.9	Krankheit von Nervenwurzeln und Nervenplexus, nicht näher bezeichnet	15
I43	Kardiomyopathie bei anderenorts klassifizierten Krankheiten	2					G55.1	Kompression von Nervenwurzeln und Nervenplexus bei Bandscheibenschäden	37
D81	Kombinierte Immundefekte	2					G55.2	Kompression von Nervenwurzeln und Nervenplexus bei Spondylose	9
A24	Rotz [Malleus] und Melioidose [Pseudorotz]	2					G55.3	Kompression von Nervenwurzeln und Nervenplexus bei sonstigen Krankheiten der Wirbelsäule und des Rückens	10
B05	Masern	2					G56.0	Karpaltunnel-Syndrom	303
B58	Toxoplasmose	2					G56.1	Sonstige Läsionen des N. medianus	5
C31	Bösartige Neubildung der Nasennebenhöhlen	2					G56.2	Läsion des N. ulnaris	88
S58	Traumatische Amputation am Unterarm	2					G56.3	Läsion des N. radialis	27
A36	Diphtherie	2					G56.8	Sonstige Mononeuropathien der oberen Extremität	6
A82	Tollwut [Rabies]	2					G56.9	Mononeuropathie der oberen Extremität, nicht näher bezeichnet	3
O16	Nicht näher bezeichnete Hypertonie der Mutter	2					G57.0	Läsion des N. ischiadicus	3
B79	Trichuriasis	2					G57.1	Meralgia paraesthetica	33
Z58	Kontaktanlässe mit Bezug auf die physikalische Umwelt	2					G57.2	Läsion des N. femoralis	6
J99	Krankheiten der Atemwege bei anderenorts klassifizierten Krankheiten	2					G57.3	Läsion des N. fibularis (peronaeus) communis	45
Q42	Angeborene(s) Fehlen, Atresie und Stenose des Dickdarmes	2					G57.4	Läsion des N. tibialis	2
E00	Angeborenes Jodmangelsyndrom	2					G57.5	Tarsaltunnel-Syndrom	9
A66	Frambösie	2					G57.6	Läsion des N. plantaris	7
B69	Zystizerkose	2					G57.8	Sonstige Mononeuropathien der unteren Extremität	1
S47	Zerquetschung der Schulter und des Oberarmes	2					G57.9	Mononeuropathie der unteren Extremität, nicht näher bezeichnet	4
E71	Störungen des Stoffwechsels verzweigter Aminosäuren und des Fettsäurestoffwechsels	2					G58.0	Interkostalneuropathie	1760
F59	Nicht näher bezeichnete Verhaltensauffälligkeiten bei körperlichen Störungen und Faktoren	2					G58.7	Mononeuritis multiplex	2
O81	Geburt eines Einlings durch Zangen- oder Vakuumextraktion	2					G58.8	Sonstige näher bezeichnete Mononeuropathien	28
L99	Sonstige Krankheiten der Haut und der Unterhaut bei anderenorts klassifizierten Krankheiten	2					G58.9	Mononeuropathie, nicht näher bezeichnet	31
C07	Bösartige Neubildung der Parotis	2					G59.0	Diabetische Mononeuropathie	2
F18	Psychische und Verhaltensstörungen durch flüchtige Lösungsmittel	2					G59.8	Sonstige Mononeuropathien bei anderenorts klassifizierten Krankheiten	2
C72	Bösartige Neubildung des Rückenmarkes, der Hirnnerven und anderer Teile des Zentralnervensystems	2					G60.9	Hereditäre und idiopathische Neuropathie, nicht näher bezeichnet	3
N87	Dysplasie der Cervix uteri	2					G61.0	Guillain-Barré-Syndrom	7
F82	Umschriebene Entwicklungsstörung der motorischen Funktionen	2					G61.9	Polyneuritis, nicht näher bezeichnet	4
C94	Sonstige Leukämien näher bezeichneten Zelltyps	2					G62.0	Arzneimittelinduzierte Polyneuropathie	4
B46	Zygomykose	2					G62.2	Polyneuropathie durch sonstige toxische Agenzien	2
O05	Sonstiger Abort	2					G62.8	Sonstige näher bezeichnete Polyneuropathien	11
O87	Venenkrankheiten als Komplikation im Wochenbett	2					G62.9	Polyneuropathie, nicht näher bezeichnet	278
E02	Subklinische Jodmangel-Hypothyreose	2					G63.2	Diabetische Polyneuropathie	75
J62	Pneumokoniose durch Quarzstaub	2					G63.4	Polyneuropathie bei alimentären Mangelzuständen	5
C11	Bösartige Neubildung des Nasopharynx	2					G63.6	Polyneuropathie bei sonstigen Krankheiten des Muskel-Skelett-Systems	6
P15	Sonstige Geburtsverletzungen	2					G70.0	Myasthenia gravis	26
D55	Anämie durch Enzymdefekte	2					G70.2	Angeborene oder entwicklungsbedingte Myasthenie	2
M88	Osteodystrophia deformans [Paget-Krankheit]	2					G70.9	Neuromuskuläre Krankheit, nicht näher bezeichnet	8
F38	Andere affektive Störungen	2					G71.0	Muskeldystrophie	13
L63	Alopecia areata	2					G71.1	Myotone Syndrome	3
S28	Zerquetschung des Thorax und traumatische Amputation von Teilen des Thorax	2					G71.8	Sonstige primäre Myopathien	1
K93	Krankheiten sonstiger Verdauungsorgane bei anderenorts klassifizierten Krankheiten	2					G72.0	Arzneimittelinduzierte Myopathie	1
S78	Traumatische Amputation an Hüfte und Oberschenkel	2					G72.9	Myopathie, nicht näher bezeichnet	5
E20	Hypoparathyreoidismus	2					G73.7	Myopathie bei sonstigen anderenorts klassifizierten Krankheiten	1
Q15	Sonstige angeborene Fehlbildungen des Auges	2					G80.0	Spastische tetraplegische Zerebralparese	8
I09	Sonstige rheumatische Herzkrankheiten	2					G80.2	Infantile hemiplegische Zerebralparese	4
T44	Vergiftung durch primär auf das autonome Nervensystem wirkende Arzneimittel	2					G80.3	Dyskinetische Zerebralparese	1
M08	Juvenile Arthritis	2					G80.4	Ataktische Zerebralparese	1
P91	Sonstige zerebrale Störungen beim Neugeborenen	2					G80.9	Infantile Zerebralparese, nicht näher bezeichnet	7
C97	Bösartige Neubildungen als Primärtumoren an mehreren Lokalisationen	2					G81.0	Schlaffe Hemiparese und Hemiplegie	38
S25	Verletzung von Blutgefäßen des Thorax	2					G81.1	Spastische Hemiparese und Hemiplegie	24
Z59	Kontaktanlässe mit Bezug auf das Wohnumfeld oder die wirtschaftliche Lage	2					G81.9	Hemiparese und Hemiplegie, nicht näher bezeichnet	119
H48	Affektionen des N. opticus [II. Hirnnerv] und der Sehbahn bei anderenorts klassifizierten Krankheiten	2					G82.0	Schlaffe Paraparese und Paraplegie	5
R85	Abnorme Befunde in Untersuchungsmaterialien aus Verdauungsorganen und Bauchhöhle	2					G82.1	Spastische Paraparese und Paraplegie	2
Q28	Sonstige angeborene Fehlbildungen des Kreislaufsystems	2					G82.2	Paraparese und Paraplegie, nicht näher bezeichnet	13
Z84	Andere Krankheiten oder Zustände in der Familienanamnese	2					G82.3	Schlaffe Tetraparese und Tetraplegie	1
S24	Verletzung der Nerven und des Rückenmarkes in Thoraxhöhe	2					G82.4	Spastische Tetraparese und Tetraplegie	13
I41	Myokarditis bei anderenorts klassifizierten Krankheiten	2					G82.5	Tetraparese und Tetraplegie, nicht näher bezeichnet	17
P92	Ernährungsprobleme beim Neugeborenen	2					G82.6	Funktionale Höhe der Schädigung des Rückenmarkes	3
E58	Alimentärer Kalziummangel	2					G83.0	Diparese und Diplegie der oberen Extremitäten	3
G10	Chorea Huntington	2					G83.1	Monoparese und Monoplegie einer unteren Extremität	12
U81	Bakterien mit Multiresistenz gegen Antibiotika	2					G83.2	Monoparese und Monoplegie einer oberen Extremität	8
B77	Askaridose	2					G83.4	Cauda- (equina-) Syndrom	4
Q53	Nondescensus testis	2					G83.8	Sonstige näher bezeichnete Lähmungssyndrome	2
Q73	Reduktionsdefekte nicht näher bezeichneter Extremität(en)	2					G83.9	Lähmungssyndrom, nicht näher bezeichnet	42
Z52	Spender von Organen oder Geweben	2					G90.0	Idiopathische periphere autonome Neuropathie	9
R83	Abnorme Liquorbefunde	2					G90.2	Horner-Syndrom	6
S94	Verletzung von Nerven in Höhe des Knöchels und des Fußes	2					G90.4	Autonome Dysreflexie	1
Q83	Angeborene Fehlbildungen der Mamma [Brustdrüse]	2					G90.8	Sonstige Krankheiten des autonomen Nervensystems	1
Z13	Spezielle Verfahren zur Untersuchung auf sonstige Krankheiten oder Störungen	2					G90.9	Krankheit des autonomen Nervensystems, nicht näher bezeichnet	8
B89	Nicht näher bezeichnete parasitäre Krankheit	2					G91.0	Hydrocephalus communicans	1
E76	Störungen des Glykosaminoglykan-Stoffwechsels	2					G91.1	Hydrocephalus occlusus	1
G06	Intrakranielle und intraspinale Abszesse und Granulome	2					G91.2	Normaldruckhydrozephalus	6
C84	Periphere und kutane T-Zell-Lymphome	2					G91.8	Sonstiger Hydrozephalus	3
D82	Immundefekt in Verbindung mit anderen schweren Defekten	2					G91.9	Hydrozephalus, nicht näher bezeichnet	19
A86	Virusenzephalitis, nicht näher bezeichnet	1					G93.0	Hirnzysten	6
N29	Sonstige Krankheiten der Niere und des Ureters bei anderenorts klassifizierten Krankheiten	1					G93.1	Anoxische Hirnschädigung, anderenorts nicht klassifiziert	5
I52	Sonstige Herzkrankheiten bei anderenorts klassifizierten Krankheiten	1					G93.2	Benigne intrakranielle Hypertension [Pseudotumor cerebri]	9
D15	Gutartige Neubildung sonstiger und nicht näher bezeichneter intrathorakaler Organe	1					G93.3	Chronisches Müdigkeitssyndrom	6
S14	Verletzung der Nerven und des Rückenmarkes in Halshöhe	1					G93.4	Enzephalopathie, nicht näher bezeichnet	15
B74	Filariose	1					G93.6	Hirnödem	6
G73	Krankheiten im Bereich der neuromuskulären Synapse und des Muskels bei anderenorts klassifizierten Krankheiten	1					G93.8	Sonstige näher bezeichnete Krankheiten des Gehirns	23
B60	Sonstige Protozoenkrankheiten, anderenorts nicht klassifiziert	1					G93.9	Krankheit des Gehirns, nicht näher bezeichnet	17
Q17	Sonstige angeborene Fehlbildungen des Ohres	1					G95.0	Syringomyelie und Syringobulbie	3
Q00	Anenzephalie und ähnliche Fehlbildungen	1					G95.1	Vaskuläre Myelopathien	13
I39	Endokarditis und Herzklappenkrankheiten bei anderenorts klassifizierten Krankheiten	1					G95.2	Rückenmarkkompression, nicht näher bezeichnet	14
A81	Atypische Virus-Infektionen des Zentralnervensystems	1					G95.8	Sonstige näher bezeichnete Krankheiten des Rückenmarkes	12
Q81	Epidermolysis bullosa	1					G95.9	Krankheit des Rückenmarkes, nicht näher bezeichnet	6
S44	Verletzung von Nerven in Höhe der Schulter und des Oberarmes	1					G96.0	Austritt von Liquor cerebrospinalis	2
L87	Störungen der transepidermalen Elimination	1					G96.1	Krankheiten der Meningen, anderenorts nicht klassifiziert	1
C39	Bösartige Neubildung sonstiger und ungenau bezeichneter Lokalisationen des Atmungssystems und sonstiger intrathorakaler Organe	1					G96.8	Sonstige näher bezeichnete Krankheiten des Zentralnervensystems	3
Q01	Enzephalozele	1					G96.9	Krankheit des Zentralnervensystems, nicht näher bezeichnet	3
B44	Aspergillose	1					G97.1	Sonstige Reaktion auf Spinal- und Lumbalpunktion	1
Q27	Sonstige angeborene Fehlbildungen des peripheren Gefäßsystems	1					G97.2	Intrakranielle Druckminderung nach ventrikulärem Shunt	6
B90	Folgezustände der Tuberkulose	1					G97.9	Krankheit des Nervensystems nach medizinischer Maßnahme, nicht näher bezeichnet	2
C03	Bösartige Neubildung des Zahnfleisches	1					G99.0	Autonome Neuropathie bei endokrinen und Stoffwechselkrankheiten	10
O73	Retention der Plazenta und der Eihäute ohne Blutung	1					G99.2	Myelopathie bei anderenorts klassifizierten Krankheiten	4
Q52	Sonstige angeborene Fehlbildungen der weiblichen Genitalorgane	1					H00.0	Hordeolum und sonstige tiefe Entzündung des Augenlides	538
C66	Bösartige Neubildung des Ureters	1					H00.1	Chalazion	181
A44	Bartonellose	1					H01.0	Blepharitis	218
N01	Rapid-progressives nephritisches Syndrom	1					H01.1	Nichtinfektiöse Dermatosen des Augenlides	121
Q02	Mikrozephalie	1					H01.8	Sonstige näher bezeichnete Entzündungen des Augenlides	2
D52	Folsäure-Mangelanämie	1					H01.9	Entzündung des Augenlides, nicht näher bezeichnet	58
R86	Abnorme Befunde in Untersuchungsmaterialien aus den männlichen Genitalorganen	1					H02.0	Entropium und Trichiasis des Augenlides	106
M03	Postinfektiöse und reaktive Arthritiden bei anderenorts klassifizierten Krankheiten	1					H02.1	Ektropium des Augenlides	24
U84	Herpesviren mit Resistenz gegen Virustatika	1					H02.2	Lagophthalmus	8
A00	Cholera	1					H02.3	Blepharochalasis	14
F73	Schwerste Intelligenzminderung	1					H02.4	Ptosis des Augenlides	13
P20	Intrauterine Hypoxie	1					H02.5	Sonstige Affektionen mit Auswirkung auf die Augenlidfunktion	5
M82	Osteoporose bei anderenorts klassifizierten Krankheiten	1					H02.6	Xanthelasma palpebrarum	9
T27	Verbrennung oder Verätzung der Atemwege	1					H02.7	Sonstige degenerative Affektionen des Augenlides und der Umgebung des Auges	1
Q16	Angeborene Fehlbildungen des Ohres, die eine Beeinträchtigung des Hörvermögens verursachen	1					H02.8	Sonstige näher bezeichnete Affektionen des Augenlides	160
T48	Vergiftung durch primär auf die glatte Muskulatur, die Skelettmuskulatur und das Atmungssystem wirkende Mittel	1					H02.9	Affektion des Augenlides, nicht näher bezeichnet	21
C93	Monozytenleukämie	1					H03.0	Parasitenbefall des Augenlides bei anderenorts klassifizierten Krankheiten	1
C00	Bösartige Neubildung der Lippe	1					H03.1	Beteiligung des Augenlides bei sonstigen anderenorts klassifizierten Infektionskrankheiten	15
B65	Schistosomiasis [Bilharziose]	1					H04.0	Dakryoadenitis	16
Z61	Kontaktanlässe mit Bezug auf Kindheitserlebnisse	1					H04.1	Sonstige Affektionen der Tränendrüse	331
T47	Vergiftung durch primär auf den Magen-Darmtrakt wirkende Mittel	1					H04.2	Epiphora	32
T32	Verätzungen, klassifiziert nach dem Ausmaß der betroffenen Körperoberfläche	1					H04.3	Akute und nicht näher bezeichnete Entzündung der Tränenwege	24
D06	Carcinoma in situ der Cervix uteri	1					H04.4	Chronische Entzündung der Tränenwege	6
D67	Hereditärer Faktor-IX-Mangel	1					H04.5	Stenose und Insuffizienz der Tränenwege	47
A77	Zeckenbissfieber [Rickettsiosen, durch Zecken übertragen]	1					H04.6	Sonstige Veränderungen an den Tränenwegen	3
C63	Bösartige Neubildung sonstiger und nicht näher bezeichneter männlicher Genitalorgane	1					H04.8	Sonstige Affektionen des Tränenapparates	1
L67	Anomalien der Haarfarbe und des Haarschaftes	1					H04.9	Affektion des Tränenapparates, nicht näher bezeichnet	14
P38	Omphalitis beim Neugeborenen mit oder ohne leichte Blutung	1					H05.0	Akute Entzündung der Orbita	16
I23	Bestimmte akute Komplikationen nach akutem Myokardinfarkt	1					H05.1	Chronische entzündliche Affektionen der Orbita	1
E31	Polyglanduläre Dysfunktion	1					H05.2	Exophthalmus	20
B39	Histoplasmose	1					H05.3	Deformation der Orbita	1
R84	Abnorme Befunde in Untersuchungsmaterialien aus Atemwegen und Thorax	1					H05.5	Verbliebener (alter) Fremdkörper nach perforierender Verletzung der Orbita	9
O31	Komplikationen, die für eine Mehrlingsschwangerschaft spezifisch sind	1					H05.8	Sonstige Affektionen der Orbita	1
S15	Verletzung von Blutgefäßen in Halshöhe	1					H05.9	Affektion der Orbita, nicht näher bezeichnet	2
G01	Meningitis bei anderenorts klassifizierten bakteriellen Krankheiten	1					H06.0	Affektionen des Tränenapparates bei anderenorts klassifizierten Krankheiten	1
I36	Nichtrheumatische Trikuspidalklappenkrankheiten	1					H06.2	Exophthalmus bei Funktionsstörung der Schilddrüse	5
G02	Meningitis bei sonstigen anderenorts klassifizierten infektiösen und parasitären Krankheiten	1					H10.0	Mukopurulente Konjunktivitis	236
J60	Kohlenbergarbeiter-Pneumokoniose	1					H10.1	Akute allergische Konjunktivitis	204
B52	Malaria quartana durch Plasmodium malariae	1					H10.2	Sonstige akute Konjunktivitis	227
B55	Leishmaniose	1					H10.3	Akute Konjunktivitis, nicht näher bezeichnet	621
E59	Alimentärer Selenmangel	1					H10.4	Chronische Konjunktivitis	41
J66	Krankheit der Atemwege durch spezifischen organischen Staub	1					H10.5	Blepharokonjunktivitis	83
M63	Muskelkrankheiten bei anderenorts klassifizierten Krankheiten	1					H10.8	Sonstige Konjunktivitis	233
N72	Entzündliche Krankheit der Cervix uteri	1					H10.9	Konjunktivitis, nicht näher bezeichnet	1614
P39	Sonstige Infektionen, die für die Perinatalperiode spezifisch sind	1					H11.0	Pterygium	41
M49	Spondylopathien bei anderenorts klassifizierten Krankheiten	1					H11.1	Konjunktivadegeneration und -einlagerungen	22
A34	Tetanus während der Schwangerschaft, der Geburt und des Wochenbettes	1					H11.2	Narben der Konjunktiva	1
L58	Radiodermatitis	1					H11.3	Blutung der Konjunktiva	641
A93	Sonstige durch Arthropoden übertragene Viruskrankheiten, anderenorts nicht klassifiziert	1					H11.4	Sonstige Gefäßkrankheiten und Zysten der Konjunktiva	106
D65	Disseminierte intravasale Gerinnung [Defibrinationssyndrom]	1					H11.8	Sonstige näher bezeichnete Affektionen der Konjunktiva	9
M68	Krankheiten der Synovialis und der Sehnen bei anderenorts klassifizierten Krankheiten	1					H11.9	Affektion der Konjunktiva, nicht näher bezeichnet	167
L64	Alopecia androgenetica	1					H13.1	Konjunktivitis bei anderenorts klassifizierten infektiösen und parasitären Krankheiten	35
O94	Folgen von Komplikationen während Schwangerschaft, Geburt und Wochenbett	1					H13.2	Konjunktivitis bei sonstigen anderenorts klassifizierten Krankheiten	15
Q96	Turner-Syndrom	1					H13.8	Sonstige Affektionen der Konjunktiva bei anderenorts klassifizierten Krankheiten	1
N15	Sonstige tubulointerstitielle Nierenkrankheiten	1					H15.0	Skleritis	18
G22	Parkinson-Syndrom bei anderenorts klassifizierten Krankheiten	1					H15.1	Episkleritis	57
I37	Pulmonalklappenkrankheiten	1					H15.9	Affektion der Sklera, nicht näher bezeichnet	2
T39	Vergiftung durch nichtopioidhaltige Analgetika, Antipyretika und Antirheumatika	1					H16.0	Ulcus corneae	400
L11	Sonstige akantholytische Dermatosen	1					H16.1	Sonstige oberflächliche Keratitis ohne Konjunktivitis	196
D26	Sonstige gutartige Neubildungen des Uterus	1					H16.2	Keratokonjunktivitis	131
B91	Folgezustände der Poliomyelitis	1					H16.3	Interstitielle und tiefe Keratitis	6
C65	Bösartige Neubildung des Nierenbeckens	1					H16.4	Neovaskularisation der Hornhaut	12
Q92	Sonstige Trisomien und partielle Trisomien der Autosomen, anderenorts nicht klassifiziert	1					H16.8	Sonstige Formen der Keratitis	9
O88	Embolie während der Gestationsperiode	1					H16.9	Keratitis, nicht näher bezeichnet	142
D77	Sonstige Krankheiten des Blutes und der blutbildenden Organe bei anderenorts klassifizierten Krankheiten	1					H17.0	Leukoma adhaerens	3
G09	Folgen entzündlicher Krankheiten des Zentralnervensystems	1					H17.1	Sonstige zentrale Hornhauttrübung	7
D42	Neubildung unsicheren oder unbekannten Verhaltens der Meningen	1					H17.8	Sonstige Hornhautnarben und -trübungen	5
F53	Psychische oder Verhaltensstörungen im Wochenbett, anderenorts nicht klassifiziert	1					H17.9	Hornhautnarbe und -trübung, nicht näher bezeichnet	61
A65	Nichtvenerische Syphilis	1					H18.0	Hornhautpigmentierungen und -einlagerungen	19
A42	Aktinomykose	1					H18.1	Keratopathia bullosa	7
J85	Abszess der Lunge und des Mediastinums	1					H18.2	Sonstiges Hornhautödem	30
F24	Induzierte wahnhafte Störung	1					H18.3	Veränderungen an den Hornhautmembranen	15
F83	Kombinierte umschriebene Entwicklungsstörungen	1					H18.4	Hornhautdegeneration	19
Z70	Beratung in Bezug auf Sexualeinstellung, -verhalten oder -orientierung	1					H18.5	Hereditäre Hornhautdystrophien	53
Q45	Sonstige angeborene Fehlbildungen des Verdauungssystems	1					H18.6	Keratokonus	21
A27	Leptospirose	1					H18.8	Sonstige näher bezeichnete Affektionen der Hornhaut	91
A80	Akute Poliomyelitis [Spinale Kinderlähmung]	1					H18.9	Affektion der Hornhaut, nicht näher bezeichnet	97
B76	Hakenwurm-Krankheit	1					H19.1	Keratitis und Keratokonjunktivitis durch Herpesviren	46
B42	Sporotrichose	1					H19.2	Keratitis und Keratokonjunktivitis bei sonstigen anderenorts klassifizierten infektiösen und parasitären Krankheiten	53
F65	Störungen der Sexualpräferenz	1					H19.3	Keratitis und Keratokonjunktivitis bei sonstigen anderenorts klassifizierten Krankheiten	76
K87	Krankheiten der Gallenblase, der Gallenwege und des Pankreas bei anderenorts klassifizierten Krankheiten	1					H20.0	Akute und subakute Iridozyklitis	83
D60	Erworbene isolierte aplastische Anämie [Erythroblastopenie] [pure red cell aplasia]	1					H20.1	Chronische Iridozyklitis	5
E40	Kwashiorkor	1					H20.2	Phakogene Iridozyklitis	2
P07	Störungen im Zusammenhang mit kurzer Schwangerschaftsdauer und niedrigem Geburtsgewicht, anderenorts nicht klassifiziert	1					H20.8	Sonstige Iridozyklitis	6
K03	Sonstige Krankheiten der Zahnhartsubstanzen	1					H20.9	Iridozyklitis, nicht näher bezeichnet	95
S57	Zerquetschung des Unterarmes	1					H21.0	Hyphäma	17
A99	Nicht näher bezeichnete hämorrhagische Viruskrankheit	1					H21.1	Sonstige Gefäßkrankheiten der Iris und des Ziliarkörpers	4
N46	Sterilität beim Mann	1					H21.4	Pupillarmembranen	3
A75	Fleckfieber	1					H21.5	Sonstige Adhäsionen und Abriss der Iris und des Ziliarkörpers	8
L26	Exfoliative Dermatitis	1					H21.8	Sonstige näher bezeichnete Affektionen der Iris und des Ziliarkörpers	2
P28	Sonstige Störungen der Atmung mit Ursprung in der Perinatalperiode	1					H21.9	Affektion der Iris und des Ziliarkörpers, nicht näher bezeichnet	3
R65	Systemisches inflammatorisches Response-Syndrom [SIRS]	1					H22.0	Iridozyklitis bei anderenorts klassifizierten infektiösen und parasitären Krankheiten	2
C40	Bösartige Neubildung des Knochens und des Gelenkknorpels der Extremitäten	1					H22.1	Iridozyklitis bei sonstigen anderenorts klassifizierten Krankheiten	1
Q03	Angeborener Hydrozephalus	1					H22.8	Sonstige Affektionen der Iris und des Ziliarkörpers bei anderenorts klassifizierten Krankheiten	1
C70	Bösartige Neubildung der Meningen	1					H25.0	Cataracta senilis incipiens	105
T52	Toxische Wirkung von organischen Lösungsmitteln	1					H25.1	Cataracta nuclearis senilis	63
B71	Befall durch sonstige Zestoden	1					H25.2	Cataracta senilis, Morgagni-Typ	2
S48	Traumatische Amputation an Schulter und Oberarm	1					H25.8	Sonstige senile Kataraktformen	64
Q54	Hypospadie	1					H25.9	Senile Katarakt, nicht näher bezeichnet	119
S07	Zerquetschung des Kopfes	1					H26.0	Infantile, juvenile und präsenile Katarakt	13
C47	Bösartige Neubildung der peripheren Nerven und des autonomen Nervensystems	1					H26.1	Cataracta traumatica	2
Q70	Syndaktylie	1					H26.2	Cataracta complicata	1
	SUMME:	488602					H26.3	Arzneimittelinduzierte Katarakt	2
							H26.4	Cataracta secundaria	59
							H26.8	Sonstige näher bezeichnete Kataraktformen	38
							H26.9	Katarakt, nicht näher bezeichnet	336
							H27.0	Aphakie	64
							H27.1	Luxation der Linse	6
							H27.8	Sonstige näher bezeichnete Affektionen der Linse	5
							H27.9	Affektion der Linse, nicht näher bezeichnet	186
							H30.0	Fokale Chorioretinitis	5
							H30.1	Disseminierte Chorioretinitis	5
							H30.9	Chorioretinitis, nicht näher bezeichnet	6
							H31.0	Chorioretinale Narben	10
							H31.1	Degenerative Veränderung der Aderhaut	1
							H31.3	Blutung und Ruptur der Aderhaut	2
							H31.4	Ablatio chorioideae	4
							H32.0	Chorioretinitis bei anderenorts klassifizierten infektiösen und parasitären Krankheiten	2
							H33.0	Netzhautablösung mit Netzhautriss	37
							H33.1	Retinoschisis und Zysten der Netzhaut	4
							H33.2	Seröse Netzhautablösung	56
							H33.3	Netzhautriss ohne Netzhautablösung	61
							H33.4	Traktionsablösung der Netzhaut	2
							H33.5	Sonstige Netzhautablösungen	29
							H34.1	Verschluss der A. centralis retinae	18
							H34.2	Sonstiger Verschluss retinaler Arterien	23
							H34.8	Sonstiger Netzhautgefäßverschluss	46
							H34.9	Netzhautgefäßverschluss, nicht näher bezeichnet	6
							H35.0	Retinopathien des Augenhintergrundes und Veränderungen der Netzhautgefäße	216
							H35.2	Sonstige proliferative Retinopathie	7
							H35.3	Degeneration der Makula und des hinteren Poles	257
							H35.4	Periphere Netzhautdegeneration	159
							H35.5	Hereditäre Netzhautdystrophie	4
							H35.6	Netzhautblutung	43
							H35.7	Abhebung von Netzhautschichten	12
							H35.8	Sonstige näher bezeichnete Affektionen der Netzhaut	58
							H35.9	Affektion der Netzhaut, nicht näher bezeichnet	42
							H36.0	Retinopathia diabetica	88
							H36.8	Sonstige Affektionen der Netzhaut bei anderenorts klassifizierten Krankheiten	10
							H40.0	Glaukomverdacht	142
							H40.1	Primäres Weitwinkelglaukom	218
							H40.2	Primäres Engwinkelglaukom	34
							H40.3	Glaukom (sekundär) nach Verletzung des Auges	12
							H40.4	Glaukom (sekundär) nach Entzündung des Auges	22
							H40.5	Glaukom (sekundär) nach sonstigen Affektionen des Auges	17
							H40.6	Glaukom (sekundär) nach Arzneimittelverabreichung	12
							H40.8	Sonstiges Glaukom	8
							H40.9	Glaukom, nicht näher bezeichnet	206
							H43.0	Glaskörperprolaps	5
							H43.1	Glaskörperblutung	73
							H43.2	Kristalline Ablagerungen im Glaskörper	15
							H43.3	Sonstige Glaskörpertrübungen	168
							H43.8	Sonstige Affektionen des Glaskörpers	257
							H43.9	Affektion des Glaskörpers, nicht näher bezeichnet	90
							H44.0	Purulente Endophthalmitis	6
							H44.1	Sonstige Endophthalmitis	9
							H44.2	Degenerative Myopie	16
							H44.5	Degenerationszustände des Augapfels	26
							H44.6	Verbliebener (alter) magnetischer intraokularer Fremdkörper	1
							H44.7	Verbliebener (alter) amagnetischer intraokularer Fremdkörper	4
							H44.8	Sonstige Affektionen des Augapfels	7
							H44.9	Affektion des Augapfels, nicht näher bezeichnet	1
							H45.0	Glaskörperblutung bei anderenorts klassifizierten Krankheiten	9
							H45.1	Endophthalmitis bei anderenorts klassifizierten Krankheiten	1
							H45.8	Sonstige Affektionen des Glaskörpers und des Augapfels bei anderenorts klassifizierten Krankheiten	3
							H47.0	Affektionen des N. opticus, anderenorts nicht klassifiziert	10
							H47.1	Stauungspapille, nicht näher bezeichnet	13
							H47.2	Optikusatrophie	54
							H47.3	Sonstige Affektionen der Papille	17
							H47.5	Affektionen sonstiger Teile der Sehbahn	2
							H47.6	Affektionen der Sehrinde	2
							H47.7	Affektion der Sehbahn, nicht näher bezeichnet	2
							H48.0	Optikusatrophie bei anderenorts klassifizierten Krankheiten	1
							H48.1	Retrobulbäre Neuritis bei anderenorts klassifizierten Krankheiten	1
							H49.0	Lähmung des N. oculomotorius [III. Hirnnerv]	8
							H49.1	Lähmung des N. trochlearis [IV. Hirnnerv]	12
							H49.2	Lähmung des N. abducens [VI. Hirnnerv]	21
							H49.9	Strabismus paralyticus, nicht näher bezeichnet	6
							H50.0	Strabismus concomitans convergens	27
							H50.1	Strabismus concomitans divergens	33
							H50.2	Strabismus verticalis	6
							H50.4	Sonstiger und nicht näher bezeichneter Strabismus concomitans	13
							H50.5	Heterophorie	123
							H50.6	Mechanisch bedingter Strabismus	4
							H50.9	Strabismus, nicht näher bezeichnet	55
							H51.0	Konjugierte Blicklähmung	1
							H51.8	Sonstige näher bezeichnete Störungen der Blickbewegungen	10
							H51.9	Störung der Blickbewegungen, nicht näher bezeichnet	27
							H52.0	Hypermetropie	665
							H52.1	Myopie	502
							H52.2	Astigmatismus	1155
							H52.3	Anisometropie und Aniseikonie	37
							H52.4	Presbyopie	835
							H52.5	Akkommodationsstörungen	4
							H52.6	Sonstige Refraktionsfehler	30
							H52.7	Refraktionsfehler, nicht näher bezeichnet	89
							H53.0	Amblyopia ex anopsia	95
							H53.1	Subjektive Sehstörungen	180
							H53.2	Diplopie	75
							H53.3	Sonstige Störungen des binokularen Sehens	88
							H53.4	Gesichtsfelddefekte	122
							H53.5	Farbsinnstörungen	1
							H53.6	Nachtblindheit	4
							H53.8	Sonstige Sehstörungen	36
							H53.9	Sehstörung, nicht näher bezeichnet	263
							H54.0	Blindheit beider Augen	35
							H54.1	Blindheit eines Auges, Sehschwäche des anderen Auges	3
							H54.2	Sehschwäche beider Augen	21
							H54.3	Nicht näher bestimmter Visusverlust beider Augen	8
							H54.4	Blindheit eines Auges	20
							H54.5	Sehschwäche eines Auges	9
							H54.6	Nicht näher bestimmter Visusverlust eines Auges	3
							H57.0	Pupillenfunktionsstörungen	35
							H57.1	Augenschmerzen	230
							H57.8	Sonstige näher bezeichnete Affektionen des Auges und der Augenanhangsgebilde	57
							H57.9	Affektion des Auges und der Augenanhangsgebilde, nicht näher bezeichnet	40
							H58.1	Sehstörungen bei anderenorts klassifizierten Krankheiten	3
							H58.8	Sonstige näher bezeichnete Affektionen der Augen und der Augenanhangsgebilde bei anderenorts klassifizierten Krankheiten	1
							H59.0	Keratopathie (bullös-aphak) nach Kataraktextraktion	2
							H59.8	Sonstige Affektionen des Auges und der Augenanhangsgebilde nach medizinischen Maßnahmen	123
							H59.9	Affektion des Auges und der Augenanhangsgebilde nach medizinischen Maßnahmen, nicht näher bezeichnet	5
							H60.0	Abszess des äußeren Ohres	59
							H60.1	Phlegmone des äußeren Ohres	13
							H60.2	Otitis externa maligna	3
							H60.3	Sonstige infektiöse Otitis externa	149
							H60.4	Cholesteatom im äußeren Ohr	14
							H60.5	Akute Otitis externa, nichtinfektiös	223
							H60.8	Sonstige Otitis externa	69
							H60.9	Otitis externa, nicht näher bezeichnet	996
							H61.0	Perichondritis des äußeren Ohres	49
							H61.1	Nichtinfektiöse Krankheiten der Ohrmuschel	13
							H61.2	Zeruminalpfropf	1010
							H61.3	Erworbene Stenose des äußeren Gehörganges	11
							H61.8	Sonstige näher bezeichnete Krankheiten des äußeren Ohres	11
							H61.9	Krankheit des äußeren Ohres, nicht näher bezeichnet	22
							H62.0	Otitis externa bei anderenorts klassifizierten bakteriellen Krankheiten	1
							H62.2	Otitis externa bei anderenorts klassifizierten Mykosen	6
							H62.8	Sonstige Krankheiten des äußeren Ohres bei anderenorts klassifizierten Krankheiten	1
							H65.0	Akute seröse Otitis media	96
							H65.1	Sonstige akute nichteitrige Otitis media	50
							H65.2	Chronische seröse Otitis media	41
							H65.3	Chronische muköse Otitis media	18
							H65.4	Sonstige chronische nichteitrige Otitis media	34
							H65.9	Nichteitrige Otitis media, nicht näher bezeichnet	134
							H66.0	Akute eitrige Otitis media	171
							H66.1	Chronische mesotympanale eitrige Otitis media	23
							H66.2	Chronische epitympanale Otitis media	4
							H66.3	Sonstige chronische eitrige Otitis media	15
							H66.4	Eitrige Otitis media, nicht näher bezeichnet	41
							H66.9	Otitis media, nicht näher bezeichnet	1289
							H67.0	Otitis media bei anderenorts klassifizierten bakteriellen Krankheiten	1
							H67.1	Otitis media bei anderenorts klassifizierten Viruskrankheiten	1
							H67.8	Otitis media bei sonstigen anderenorts klassifizierten Krankheiten	2
							H68.0	Entzündung der Tuba auditiva	147
							H68.1	Verschluss der Tuba auditiva	28
							H69.0	Erweiterte Tuba auditiva	5
							H69.8	Sonstige näher bezeichnete Krankheiten der Tuba auditiva	196
							H69.9	Krankheit der Tuba auditiva, nicht näher bezeichnet	15
							H70.0	Akute Mastoiditis	5
							H70.8	Sonstige Mastoiditis und verwandte Zustände	2
							H70.9	Mastoiditis, nicht näher bezeichnet	10
							H72.0	Zentrale Perforation des Trommelfells	10
							H72.1	Trommelfellperforation am Recessus epitympanicus	2
							H72.8	Sonstige Trommelfellperforationen	7
							H72.9	Trommelfellperforation, nicht näher bezeichnet	61
							H73.0	Akute Myringitis	31
							H73.1	Chronische Myringitis	13
							H73.8	Sonstige näher bezeichnete Krankheiten des Trommelfells	22
							H73.9	Krankheit des Trommelfells, nicht näher bezeichnet	48
							H74.0	Tympanosklerose	5
							H74.1	Otitis media adhaesiva	5
							H74.8	Sonstige näher bezeichnete Krankheiten des Mittelohres und des Warzenfortsatzes	2
							H74.9	Krankheit des Mittelohres und des Warzenfortsatzes, nicht näher bezeichnet	2
							H80.0	Otosklerose mit Beteiligung der Fenestra vestibuli, nichtobliterierend	1
							H80.8	Sonstige Otosklerose	2
							H80.9	Otosklerose, nicht näher bezeichnet	5
							H81.0	Ménière-Krankheit	98
							H81.1	Benigner paroxysmaler Schwindel	416
							H81.2	Neuropathia vestibularis	151
							H81.3	Sonstiger peripherer Schwindel	153
							H81.4	Schwindel zentralen Ursprungs	105
							H81.8	Sonstige Störungen der Vestibularfunktion	34
							H81.9	Störung der Vestibularfunktion, nicht näher bezeichnet	197
							H83.0	Labyrinthitis	10
							H83.1	Labyrinthfistel	1
							H83.2	Funktionsstörung des Labyrinths	2
							H83.3	Lärmschädigungen des Innenohres	39
							H83.8	Sonstige näher bezeichnete Krankheiten des Innenohres	8
							H83.9	Krankheit des Innenohres, nicht näher bezeichnet	13
							H90.0	Beidseitiger Hörverlust durch Schallleitungsstörung	17
							H90.1	Einseitiger Hörverlust durch Schallleitungsstörung bei nicht eingeschränktem Hörvermögen der anderen Seite	1
							H90.2	Hörverlust durch Schallleitungsstörung, nicht näher bezeichnet	18
							H90.3	Beidseitiger Hörverlust durch Schallempfindungsstörung	51
							H90.4	Einseitiger Hörverlust durch Schallempfindungsstörung bei nicht eingeschränktem Hörvermögen der anderen Seite	6
							H90.5	Hörverlust durch Schallempfindungsstörung, nicht näher bezeichnet	173
							H90.6	Kombinierter beidseitiger Hörverlust durch Schallleitungs- und Schallempfindungsstörung	3
							H90.7	Kombinierter einseitiger Hörverlust durch Schallleitungs- und Schallempfindungsstörung bei nicht eingeschränktem Hörvermögen der anderen Seite	7
							H90.8	Kombinierter Hörverlust durch Schallleitungs- und Schallempfindungsstörung, nicht näher bezeichnet	9
							H91.0	Ototoxischer Hörverlust	4
							H91.1	Presbyakusis	62
							H91.2	Idiopathischer Hörsturz	636
							H91.3	Taubstummheit, anderenorts nicht klassifiziert	1
							H91.8	Sonstiger näher bezeichneter Hörverlust	10
							H91.9	Hörverlust, nicht näher bezeichnet	287
							H92.0	Otalgie	558
							H92.1	Otorrhoe	16
							H92.2	Blutung aus dem äußeren Gehörgang	49
							H93.0	Degenerative und vaskuläre Krankheiten des Ohres	5
							H93.1	Tinnitus aurium	807
							H93.2	Sonstige abnorme Hörempfindungen	45
							H93.3	Krankheiten des N. vestibulocochlearis [VIII. Hirnnerv]	15
							H93.9	Krankheit des Ohres, nicht näher bezeichnet	14
							H94.0	Entzündung des N. vestibulocochlearis [VIII. Hirnnerv] bei anderenorts klassifizierten infektiösen und parasitären Krankheiten	5
							H95.0	Rezidivierendes Cholesteatom in der Mastoidhöhle nach Mastoidektomie	1
							H95.1	Sonstige Krankheiten nach Mastoidektomie	2
							H95.8	Sonstige Krankheiten des Ohres und des Warzenfortsatzes nach medizinischen Maßnahmen	4
							H95.9	Krankheit des Ohres und des Warzenfortsatzes nach medizinischen Maßnahmen, nicht näher bezeichnet	14
							I01.1	Akute rheumatische Endokarditis	2
							I01.2	Akute rheumatische Myokarditis	1
							I01.9	Akute rheumatische Herzkrankheit, nicht näher bezeichnet	7
							I02.0	Rheumatische Chorea mit Herzbeteiligung	4
							I02.9	Rheumatische Chorea ohne Herzbeteiligung	9
							I05.0	Mitralklappenstenose	1
							I05.1	Rheumatische Mitralklappeninsuffizienz	1
							I05.2	Mitralklappenstenose mit Insuffizienz	1
							I05.8	Sonstige Mitralklappenkrankheiten	37
							I05.9	Mitralklappenkrankheit, nicht näher bezeichnet	3
							I06.0	Rheumatische Aortenklappenstenose	2
							I06.1	Rheumatische Aortenklappeninsuffizienz	2
							I06.8	Sonstige rheumatische Aortenklappenkrankheiten	1
							I06.9	Rheumatische Aortenklappenkrankheit, nicht näher bezeichnet	9
							I07.1	Trikuspidalklappeninsuffizienz	26
							I08.0	Krankheiten der Mitral- und Aortenklappe, kombiniert	15
							I08.1	Krankheiten der Mitral- und Trikuspidalklappe, kombiniert	2
							I08.9	Krankheit mehrerer Herzklappen, nicht näher bezeichnet	6
							I09.0	Rheumatische Myokarditis	1
							I09.1	Rheumatische Krankheiten des Endokards, Herzklappe nicht näher bezeichnet	1
							I10.0	Benigne essentielle Hypertonie	2253
							I10.1	Maligne essentielle Hypertonie	150
							I10.9	Essentielle Hypertonie, nicht näher bezeichnet	11285
							I11.0	Hypertensive Herzkrankheit mit (kongestiver) Herzinsuffizienz	178
							I11.9	Hypertensive Herzkrankheit ohne (kongestive) Herzinsuffizienz	278
							I12.0	Hypertensive Nierenkrankheit mit Niereninsuffizienz	22
							I12.9	Hypertensive Nierenkrankheit ohne Niereninsuffizienz	16
							I13.0	Hypertensive Herz- und Nierenkrankheit mit (kongestiver) Herzinsuffizienz	9
							I13.1	Hypertensive Herz- und Nierenkrankheit mit Niereninsuffizienz	7
							I13.2	Hypertensive Herz- und Nierenkrankheit mit (kongestiver) Herzinsuffizienz und Niereninsuffizienz	8
							I13.9	Hypertensive Herz- und Nierenkrankheit, nicht näher bezeichnet	21
							I15.0	Renovaskuläre Hypertonie	5
							I15.1	Hypertonie als Folge von sonstigen Nierenkrankheiten	4
							I15.2	Hypertonie als Folge von endokrinen Krankheiten	12
							I15.8	Sonstige sekundäre Hypertonie	50
							I15.9	Sekundäre Hypertonie, nicht näher bezeichnet	38
							I20.0	Instabile Angina pectoris	487
							I20.1	Angina pectoris mit nachgewiesenem Koronarspasmus	21
							I20.8	Sonstige Formen der Angina pectoris	179
							I20.9	Angina pectoris, nicht näher bezeichnet	651
							I21.0	Akuter transmuraler Myokardinfarkt der Vorderwand	156
							I21.1	Akuter transmuraler Myokardinfarkt der Hinterwand	86
							I21.2	Akuter transmuraler Myokardinfarkt an sonstigen Lokalisationen	22
							I21.3	Akuter transmuraler Myokardinfarkt an nicht näher bezeichneter Lokalisation	14
							I21.4	Akuter subendokardialer Myokardinfarkt	56
							I21.9	Akuter Myokardinfarkt, nicht näher bezeichnet	1401
							I22.0	Rezidivierender Myokardinfarkt der Vorderwand	2
							I22.1	Rezidivierender Myokardinfarkt der Hinterwand	6
							I22.8	Rezidivierender Myokardinfarkt an sonstigen Lokalisationen	1
							I22.9	Rezidivierender Myokardinfarkt an nicht näher bezeichneter Lokalisation	3
							I23.3	Ruptur der Herzwand ohne Hämoperikard als akute Komplikation nach akutem Myokardinfarkt	1
							I24.0	Koronarthrombose ohne nachfolgenden Myokardinfarkt	2
							I24.1	Postmyokardinfarkt-Syndrom	2
							I24.8	Sonstige Formen der akuten ischämischen Herzkrankheit	20
							I24.9	Akute ischämische Herzkrankheit, nicht näher bezeichnet	686
							I25.0	Atherosklerotische Herz-Kreislauf-Krankheit, so beschrieben	29
							I25.1	Atherosklerotische Herzkrankheit	1151
							I25.2	Alter Myokardinfarkt	160
							I25.3	Herz (-Wand) -Aneurysma	6
							I25.5	Ischämische Kardiomyopathie	28
							I25.6	Stumme Myokardischämie	14
							I25.8	Sonstige Formen der chronischen ischämischen Herzkrankheit	16
							I25.9	Chronische ischämische Herzkrankheit, nicht näher bezeichnet	978
							I26.0	Lungenembolie mit Angabe eines akuten Cor pulmonale	13
							I26.9	Lungenembolie ohne Angabe eines akuten Cor pulmonale	648
							I27.0	Primäre pulmonale Hypertonie	30
							I27.2	Sonstige näher bezeichnete sekundäre pulmonale Hypertonie	42
							I27.8	Sonstige näher bezeichnete pulmonale Herzkrankheiten	2
							I27.9	Pulmonale Herzkrankheit, nicht näher bezeichnet	17
							I28.8	Sonstige näher bezeichnete Krankheiten der Lungengefäße	1
							I28.9	Krankheit der Lungengefäße, nicht näher bezeichnet	1
							I30.1	Infektiöse Perikarditis	2
							I30.9	Akute Perikarditis, nicht näher bezeichnet	8
							I31.0	Chronische adhäsive Perikarditis	1
							I31.3	Perikarderguss (nichtentzündlich)	6
							I31.8	Sonstige näher bezeichnete Krankheiten des Perikards	2
							I31.9	Krankheit des Perikards, nicht näher bezeichnet	17
							I32.0	Perikarditis bei anderenorts klassifizierten bakteriellen Krankheiten	1
							I32.1	Perikarditis bei sonstigen anderenorts klassifizierten infektiösen und parasitären Krankheiten	3
							I33.0	Akute und subakute infektiöse Endokarditis	5
							I33.9	Akute Endokarditis, nicht näher bezeichnet	3
							I34.0	Mitralklappeninsuffizienz	134
							I34.1	Mitralklappenprolaps	8
							I34.2	Nichtrheumatische Mitralklappenstenose	1
							I34.9	Nichtrheumatische Mitralklappenkrankheit, nicht näher bezeichnet	2
							I35.0	Aortenklappenstenose	97
							I35.1	Aortenklappeninsuffizienz	71
							I35.2	Aortenklappenstenose mit Insuffizienz	17
							I35.8	Sonstige Aortenklappenkrankheiten	35
							I35.9	Aortenklappenkrankheit, nicht näher bezeichnet	9
							I36.1	Nichtrheumatische Trikuspidalklappeninsuffizienz	1
							I37.0	Pulmonalklappenstenose	1
							I39.2	Trikuspidalklappenkrankheiten bei anderenorts klassifizierten Krankheiten	1
							I40.0	Infektiöse Myokarditis	6
							I40.8	Sonstige akute Myokarditis	1
							I40.9	Akute Myokarditis, nicht näher bezeichnet	23
							I41.1	Myokarditis bei anderenorts klassifizierten Viruskrankheiten	1
							I41.8	Myokarditis bei sonstigen anderenorts klassifizierten Krankheiten	1
							I42.0	Dilatative Kardiomyopathie	61
							I42.1	Hypertrophische obstruktive Kardiomyopathie	8
							I42.2	Sonstige hypertrophische Kardiomyopathie	3
							I42.4	Endokardfibroelastose	3
							I42.6	Alkoholische Kardiomyopathie	2
							I42.8	Sonstige Kardiomyopathien	8
							I42.9	Kardiomyopathie, nicht näher bezeichnet	53
							I43.8	Kardiomyopathie bei sonstigen anderenorts klassifizierten Krankheiten	2
							I44.0	Atrioventrikulärer Block 1. Grades	19
							I44.1	Atrioventrikulärer Block 2. Grades	23
							I44.2	Atrioventrikulärer Block 3. Grades	19
							I44.3	Sonstiger und nicht näher bezeichneter atrioventrikulärer Block	19
							I44.4	Linksanteriorer Faszikelblock	6
							I44.6	Sonstiger und nicht näher bezeichneter Faszikelblock	1
							I44.7	Linksschenkelblock, nicht näher bezeichnet	52
							I45.0	Rechtsfaszikulärer Block	3
							I45.1	Sonstiger und nicht näher bezeichneter Rechtsschenkelblock	39
							I45.2	Bifaszikulärer Block	8
							I45.4	Unspezifischer intraventrikulärer Block	2
							I45.5	Sonstiger näher bezeichneter Herzblock	4
							I45.6	Präexzitations-Syndrom	17
							I45.8	Sonstige näher bezeichnete kardiale Erregungsleitungsstörungen	4
							I45.9	Kardiale Erregungsleitungsstörung, nicht näher bezeichnet	15
							I46.0	Herzstillstand mit erfolgreicher Wiederbelebung	1
							I46.1	Plötzlicher Herztod, so beschrieben	1
							I46.9	Herzstillstand, nicht näher bezeichnet	7
							I47.0	Ventrikuläre Arrhythmie durch Re-entry	2
							I47.1	Supraventrikuläre Tachykardie	253
							I47.2	Ventrikuläre Tachykardie	22
							I47.9	Paroxysmale Tachykardie, nicht näher bezeichnet	101
							I48.0	Vorhofflattern	216
							I48.1	Vorhofflimmern	1840
							I49.0	Kammerflattern und Kammerflimmern	24
							I49.1	Vorhofextrasystolie	7
							I49.3	Ventrikuläre Extrasystolie	123
							I49.4	Sonstige und nicht näher bezeichnete Extrasystolie	117
							I49.5	Sick-Sinus-Syndrom	36
							I49.8	Sonstige näher bezeichnete kardiale Arrhythmien	122
							I49.9	Kardiale Arrhythmie, nicht näher bezeichnet	756
							I50.0	Rechtsherzinsuffizienz	122
							I50.1	Linksherzinsuffizienz	309
							I50.9	Herzinsuffizienz, nicht näher bezeichnet	1153
							I51.3	Intrakardiale Thrombose, anderenorts nicht klassifiziert	4
							I51.4	Myokarditis, nicht näher bezeichnet	55
							I51.5	Myokarddegeneration	4
							I51.6	Herz-Kreislauf-Krankheit, nicht näher bezeichnet	48
							I51.7	Kardiomegalie	44
							I51.8	Sonstige ungenau bezeichnete Herzkrankheiten	96
							I51.9	Herzkrankheit, nicht näher bezeichnet	239
							I52.8	Sonstige Herzkrankheiten bei sonstigen anderenorts klassifizierten Krankheiten	1
							I60.0	Subarachnoidalblutung, vom Karotissiphon oder der Karotisbifurkation ausgehend	4
							I60.4	Subarachnoidalblutung, von der A. basilaris ausgehend	3
							I60.6	Subarachnoidalblutung, von sonstigen intrakraniellen Arterien ausgehend	2
							I60.7	Subarachnoidalblutung, von nicht näher bezeichneter intrakranieller Arterie ausgehend	3
							I60.9	Subarachnoidalblutung, nicht näher bezeichnet	44
							I61.0	Intrazerebrale Blutung in die Großhirnhemisphäre, subkortikal	115
							I61.1	Intrazerebrale Blutung in die Großhirnhemisphäre, kortikal	4
							I61.2	Intrazerebrale Blutung in die Großhirnhemisphäre, nicht näher bezeichnet	3
							I61.3	Intrazerebrale Blutung in den Hirnstamm	3
							I61.4	Intrazerebrale Blutung in das Kleinhirn	3
							I61.6	Intrazerebrale Blutung an mehreren Lokalisationen	76
							I61.8	Sonstige intrazerebrale Blutung	26
							I61.9	Intrazerebrale Blutung, nicht näher bezeichnet	648
							I62.0	Subdurale Blutung (nichttraumatisch)	50
							I62.1	Nichttraumatische extradurale Blutung	2
							I62.9	Intrakranielle Blutung (nichttraumatisch), nicht näher bezeichnet	42
							I63.0	Hirninfarkt durch Thrombose präzerebraler Arterien	13
							I63.1	Hirninfarkt durch Embolie präzerebraler Arterien	1
							I63.2	Hirninfarkt durch nicht näher bezeichneten Verschluss oder Stenose präzerebraler Arterien	1
							I63.3	Hirninfarkt durch Thrombose zerebraler Arterien	12
							I63.4	Hirninfarkt durch Embolie zerebraler Arterien	18
							I63.5	Hirninfarkt durch nicht näher bezeichneten Verschluss oder Stenose zerebraler Arterien	55
							I63.8	Sonstiger Hirninfarkt	7
							I63.9	Hirninfarkt, nicht näher bezeichnet	141
							I65.0	Verschluss und Stenose der A. vertebralis	8
							I65.1	Verschluss und Stenose der A. basilaris	6
							I65.2	Verschluss und Stenose der A. carotis	116
							I65.3	Verschluss und Stenose mehrerer und beidseitiger präzerebraler Arterien	4
							I65.9	Verschluss und Stenose einer nicht näher bezeichneten präzerebralen Arterie	6
							I66.0	Verschluss und Stenose der A. cerebri media	2
							I66.1	Verschluss und Stenose der A. cerebri anterior	1
							I66.3	Verschluss und Stenose der Aa. cerebelli	8
							I66.4	Verschluss und Stenose mehrerer und beidseitiger zerebraler Arterien	10
							I66.8	Verschluss und Stenose sonstiger zerebraler Arterien	1
							I66.9	Verschluss und Stenose einer nicht näher bezeichneten zerebralen Arterie	5
							I67.1	Zerebrales Aneurysma und zerebrale arteriovenöse Fistel	15
							I67.2	Zerebrale Atherosklerose	57
							I67.3	Progressive subkortikale vaskuläre Enzephalopathie	6
							I67.4	Hypertensive Enzephalopathie	18
							I67.8	Sonstige näher bezeichnete zerebrovaskuläre Krankheiten	136
							I67.9	Zerebrovaskuläre Krankheit, nicht näher bezeichnet	33
							I69.0	Folgen einer Subarachnoidalblutung	6
							I69.1	Folgen einer intrazerebralen Blutung	10
							I69.2	Folgen einer sonstigen nichttraumatischen intrakraniellen Blutung	12
							I69.3	Folgen eines Hirninfarktes	91
							I69.4	Folgen eines Schlaganfalls, nicht als Blutung oder Infarkt bezeichnet	109
							I69.8	Folgen sonstiger und nicht näher bezeichneter zerebrovaskulärer Krankheiten	5
							I70.0	Atherosklerose der Aorta	45
							I70.1	Atherosklerose der Nierenarterie	9
							I70.2	Atherosklerose der Extremitätenarterien	495
							I70.8	Atherosklerose sonstiger Arterien	13
							I70.9	Generalisierte und nicht näher bezeichnete Atherosklerose	66
							I71.0	Dissektion der Aorta	17
							I71.1	Aneurysma der Aorta thoracica, rupturiert	1
							I71.2	Aneurysma der Aorta thoracica, ohne Angabe einer Ruptur	26
							I71.3	Aneurysma der Aorta abdominalis, rupturiert	6
							I71.4	Aneurysma der Aorta abdominalis, ohne Angabe einer Ruptur	107
							I71.6	Aortenaneurysma, thorakoabdominal, ohne Angabe einer Ruptur	3
							I71.8	Aortenaneurysma nicht näher bezeichneter Lokalisation, rupturiert	4
							I71.9	Aortenaneurysma nicht näher bezeichneter Lokalisation, ohne Angabe einer Ruptur	70
							I72.0	Aneurysma der A. carotis	6
							I72.2	Aneurysma der Nierenarterie	1
							I72.3	Aneurysma der A. iliaca	4
							I72.4	Aneurysma einer Arterie der unteren Extremität	12
							I72.8	Aneurysma sonstiger näher bezeichneter Arterien	3
							I72.9	Aneurysma nicht näher bezeichneter Lokalisation	35
							I73.0	Raynaud-Syndrom	41
							I73.1	Thrombangiitis obliterans [Endangiitis von-Winiwarter-Buerger]	6
							I73.8	Sonstige näher bezeichnete periphere Gefäßkrankheiten	10
							I73.9	Periphere Gefäßkrankheit, nicht näher bezeichnet	448
							I74.0	Embolie und Thrombose der Aorta abdominalis	1
							I74.2	Embolie und Thrombose der Arterien der oberen Extremitäten	9
							I74.3	Embolie und Thrombose der Arterien der unteren Extremitäten	66
							I74.4	Embolie und Thrombose der Extremitätenarterien, nicht näher bezeichnet	29
							I74.5	Embolie und Thrombose der A. iliaca	3
							I74.9	Embolie und Thrombose nicht näher bezeichneter Arterie	33
							I77.0	Arteriovenöse Fistel, erworben	2
							I77.1	Arterienstriktur	6
							I77.2	Arterienruptur	2
							I77.4	Arteria-coeliaca-Kompressions-Syndrom	1
							I77.5	Arteriennekrose	2
							I77.6	Arteriitis, nicht näher bezeichnet	34
							I77.8	Sonstige näher bezeichnete Krankheiten der Arterien und Arteriolen	1
							I77.9	Krankheit der Arterien und Arteriolen, nicht näher bezeichnet	8
							I78.0	Hereditäre hämorrhagische Teleangiektasie	3
							I78.1	Nävus, nichtneoplastisch	9
							I78.9	Krankheit der Kapillaren, nicht näher bezeichnet	1
							I79.2	Periphere Angiopathie bei anderenorts klassifizierten Krankheiten	40
							I80.0	Thrombose, Phlebitis und Thrombophlebitis oberflächlicher Gefäße der unteren Extremitäten	254
							I80.1	Thrombose, Phlebitis und Thrombophlebitis der V. femoralis	28
							I80.2	Thrombose, Phlebitis und Thrombophlebitis sonstiger tiefer Gefäße der unteren Extremitäten	1378
							I80.3	Thrombose, Phlebitis und Thrombophlebitis der unteren Extremitäten, nicht näher bezeichnet	918
							I80.8	Thrombose, Phlebitis und Thrombophlebitis sonstiger Lokalisationen	114
							I80.9	Thrombose, Phlebitis und Thrombophlebitis nicht näher bezeichneter Lokalisation	542
							I82.0	Budd-Chiari-Syndrom	3
							I82.1	Thrombophlebitis migrans	3
							I82.2	Embolie und Thrombose der V. cava	8
							I82.3	Embolie und Thrombose der Nierenvene	1
							I82.8	Embolie und Thrombose sonstiger näher bezeichneter Venen	18
							I82.9	Embolie und Thrombose nicht näher bezeichneter Vene	702
							I83.0	Varizen der unteren Extremitäten mit Ulzeration	85
							I83.1	Varizen der unteren Extremitäten mit Entzündung	150
							I83.2	Varizen der unteren Extremitäten mit Ulzeration und Entzündung	32
							I83.9	Varizen der unteren Extremitäten ohne Ulzeration oder Entzündung	947
							I84.0	Innere thrombosierte Hämorrhoiden	26
							I84.1	Innere Hämorrhoiden mit sonstigen Komplikationen	44
							I84.2	Innere Hämorrhoiden ohne Komplikation	61
							I84.3	Äußere thrombosierte Hämorrhoiden	386
							I84.4	Äußere Hämorrhoiden mit sonstigen Komplikationen	58
							I84.5	Äußere Hämorrhoiden ohne Komplikation	46
							I84.6	Marisken als Folgezustand von Hämorrhoiden	46
							I84.7	Nicht näher bezeichnete thrombosierte Hämorrhoiden	67
							I84.8	Nicht näher bezeichnete Hämorrhoiden mit sonstigen Komplikationen	105
							I84.9	Hämorrhoiden ohne Komplikation, nicht näher bezeichnet	581
							I85.0	Ösophagusvarizen mit Blutung	11
							I85.9	Ösophagusvarizen ohne Blutung	10
							I86.0	Sublinguale Varizen	1
							I86.1	Skrotumvarizen	23
							I86.2	Beckenvarizen	1
							I86.3	Vulvavarizen	1
							I86.8	Varizen sonstiger näher bezeichneter Lokalisationen	59
							I87.0	Postthrombotisches Syndrom	67
							I87.1	Venenkompression	2
							I87.2	Venöse Insuffizienz (chronisch) (peripher)	225
							I87.8	Sonstige näher bezeichnete Venenkrankheiten	12
							I87.9	Venenkrankheit, nicht näher bezeichnet	16
							I88.0	Unspezifische mesenteriale Lymphadenitis	5
							I88.1	Chronische Lymphadenitis, ausgenommen mesenterial	1
							I88.8	Sonstige unspezifische Lymphadenitis	14
							I88.9	Unspezifische Lymphadenitis, nicht näher bezeichnet	260
							I89.0	Lymphödem, anderenorts nicht klassifiziert	163
							I89.1	Lymphangitis	280
							I89.8	Sonstige näher bezeichnete nichtinfektiöse Krankheiten der Lymphgefäße und Lymphknoten	49
							I89.9	Nichtinfektiöse Krankheit der Lymphgefäße und Lymphknoten, nicht näher bezeichnet	2
							I95.0	Idiopathische Hypotonie	14
							I95.1	Orthostatische Hypotonie	451
							I95.2	Hypotonie durch Arzneimittel	7
							I95.8	Sonstige Hypotonie	23
							I95.9	Hypotonie, nicht näher bezeichnet	448
							I97.1	Sonstige Funktionsstörungen nach kardiochirurgischem Eingriff	13
							I97.2	Lymphödem nach Mastektomie	7
							I97.8	Sonstige Kreislaufkomplikationen nach medizinischen Maßnahmen, anderenorts nicht klassifiziert	2
							I98.2	Ösophagus- und Magenvarizen bei anderenorts klassifizierten Krankheiten	2
							J01.0	Akute Sinusitis maxillaris	338
							J01.1	Akute Sinusitis frontalis	162
							J01.2	Akute Sinusitis ethmoidalis	15
							J01.4	Akute Pansinusitis	62
							J01.8	Sonstige akute Sinusitis	99
							J01.9	Akute Sinusitis, nicht näher bezeichnet	634
							J02.0	Streptokokken-Pharyngitis	64
							J02.8	Akute Pharyngitis durch sonstige näher bezeichnete Erreger	109
							J02.9	Akute Pharyngitis, nicht näher bezeichnet	2356
							J03.0	Streptokokken-Tonsillitis	213
							J03.8	Akute Tonsillitis durch sonstige näher bezeichnete Erreger	183
							J03.9	Akute Tonsillitis, nicht näher bezeichnet	3872
							J04.0	Akute Laryngitis	713
							J04.1	Akute Tracheitis	117
							J04.2	Akute Laryngotracheitis	152
							J05.0	Akute obstruktive Laryngitis [Krupp]	41
							J05.1	Akute Epiglottitis	7
							J06.0	Akute Laryngopharyngitis	272
							J06.8	Sonstige akute Infektionen an mehreren Lokalisationen der oberen Atemwege	275
							J06.9	Akute Infektion der oberen Atemwege, nicht näher bezeichnet	6086
							J10.0	Grippe mit Pneumonie, sonstige Influenzaviren nachgewiesen	19
							J10.1	Grippe mit sonstigen Manifestationen an den Atemwegen, sonstige Influenzaviren nachgewiesen	11
							J10.8	Grippe mit sonstigen Manifestationen, sonstige Influenzaviren nachgewiesen	4
							J11.0	Grippe mit Pneumonie, Viren nicht nachgewiesen	15
							J11.1	Grippe mit sonstigen Manifestationen an den Atemwegen, Viren nicht nachgewiesen	503
							J11.8	Grippe mit sonstigen Manifestationen, Viren nicht nachgewiesen	85
							J12.0	Pneumonie durch Adenoviren	1
							J12.2	Pneumonie durch Parainfluenzaviren	1
							J12.8	Pneumonie durch sonstige Viren	25
							J12.9	Viruspneumonie, nicht näher bezeichnet	16
							J15.0	Pneumonie durch Klebsiella pneumoniae	3
							J15.3	Pneumonie durch Streptokokken der Gruppe B	1
							J15.4	Pneumonie durch sonstige Streptokokken	28
							J15.7	Pneumonie durch Mycoplasma pneumoniae	3
							J15.8	Sonstige bakterielle Pneumonie	6
							J15.9	Bakterielle Pneumonie, nicht näher bezeichnet	38
							J16.8	Pneumonie durch sonstige näher bezeichnete Infektionserreger	7
							J17.1	Pneumonie bei anderenorts klassifizierten Viruskrankheiten	2
							J17.8	Pneumonie bei sonstigen anderenorts klassifizierten Krankheiten	4
							J18.0	Bronchopneumonie, nicht näher bezeichnet	224
							J18.1	Lobärpneumonie, nicht näher bezeichnet	24
							J18.2	Hypostatische Pneumonie, nicht näher bezeichnet	13
							J18.8	Sonstige Pneumonie, Erreger nicht näher bezeichnet	45
							J18.9	Pneumonie, nicht näher bezeichnet	1083
[truncated: 2,869 more rows]

## Sheet: Praxisbesuch&Hosp.&WE
ICD-10-Code	ICD-10-Text	n	Hospitalisierungen in %	am Wochenende in %		Durchschnitt Hospitalisierungen in %	Durchschnitt am Wochenende in %
M54	Rückenschmerzen	21766	1.8653	66.1766		4.99	59.95
T14	Verletzung an einer nicht näher bezeichneten Körperregion	13718	3.5501	66.6788
I10	Essentielle (primäre) Hypertonie	13688	8.2262	60.9585
R10	Bauch- und Beckenschmerzen	12237	9.0218	55.1769		21766
S01	Offene Wunde des Kopfes	8816	2.0077	51.7582		13718
N39	Sonstige Krankheiten des Harnsystems	8517	2.6887	67.6177		13688
S00	Oberflächliche Verletzung des Kopfes	7659	2.6766	51.6255		12237
S61	Offene Wunde des Handgelenkes und der Hand	7399	1.3786	55.8454		8816
S93	Luxation, Verstauchung und Zerrung der Gelenke und Bänder in Höhe des oberen Sprunggelenkes und des Fußes	7284	1.2905	57.4135		8517
J06	Akute Infektionen an mehreren oder nicht näher bezeichneten Lokalisationen der oberen Atemwege	6633	1.3418	72.2901		7659
S60	Oberflächliche Verletzung des Handgelenkes und der Hand	5550	1.2252	54.991		7399
A09	Diarrhoe und Gastroenteritis, vermutlich infektiösen Ursprungs	5359	4.1612	62.7356		7284
M79	Sonstige Krankheiten des Weichteilgewebes, anderenorts nicht klassifiziert	4901	2.3261	56.7435		6633
M25	Sonstige Gelenkkrankheiten, anderenorts nicht klassifiziert	4800	2.25	54.7292		5550
S80	Oberflächliche Verletzung des Unterschenkels	4785	1.442	53.1452		5359
S20	Oberflächliche Verletzung des Thorax	4784	2.2157	54.2851		4901
R07	Hals- und Brustschmerzen	4686	6.7008	54.4814		4800
J03	Akute Tonsillitis	4268	1.2652	76.2652		4785
K29	Gastritis und Duodenitis	3914	4.1134	60.9351		4784
S62	Fraktur im Bereich des Handgelenkes und der Hand	3647	2.7694	56.1009		4686
R42	Schwindel und Taumel	3599	6.9464	57.2659		4268
S52	Fraktur des Unterarmes	3575	2.4615	52.8392		3914
J40	Bronchitis, nicht als akut oder chronisch bezeichnet	3449	2.7254	73.1516		3647
S90	Oberflächliche Verletzung der Knöchelregion und des Fußes	3318	1.1453	54.8825		3599
H52	Akkommodationsstörungen und Refraktionsfehler	3317	1.1155	57.9138		3575
H10	Konjunktivitis	3259	0.8898	76.6493		3449
R51	Kopfschmerz	3244	4.2848	56.8126		3318
I80	Thrombose, Phlebitis und Thrombophlebitis	3234	6.8027	50.9276		3317
J20	Akute Bronchitis	3214	2.2402	71.033		3259
S40	Oberflächliche Verletzung der Schulter und des Oberarmes	3109	1.5439	53.5864		3244
T78	Unerwünschte Nebenwirkungen, anderenorts nicht klassifiziert	3053	2.4238	63.8388		3234
S13	Luxation, Verstauchung und Zerrung von Gelenken und Bändern in Halshöhe	3014	1.493	54.081		3214
R55	Synkope und Kollaps	3012	6.4409	44.6215		184620
N30	Zystitis	2904	1.0331	69.5592
S82	Fraktur des Unterschenkels, einschließlich des oberen Sprunggelenkes	2860	3.007	52.2727
S30	Oberflächliche Verletzung des Abdomens, der Lumbosakralgegend und des Beckens	2841	1.9007	50.792
S92	Fraktur des Fußes [ausgenommen oberes Sprunggelenk]	2746	1.9301	53.4596
E11	Nicht primär insulinabhängiger Diabetes mellitus [Typ-2-Diabetes]	2744	9.0743	60.0219
R06	Störungen der Atmung	2742	10.6127	51.2764
R11	Übelkeit und Erbrechen	2719	7.8705	60.3531
K52	Sonstige nichtinfektiöse Gastroenteritis und Kolitis	2693	3.0449	59.2276
O09	Schwangerschaftsdauer	2603	2.1514	57.549
T83	Komplikationen durch Prothesen, Implantate oder Transplantate im Urogenitaltrakt	2561	0.6248	42.5225
J02	Akute Pharyngitis	2529	0.8699	73.4678
R04	Blutung aus den Atemwegen	2485	6.8813	56.2173
S50	Oberflächliche Verletzung des Unterarmes	2478	1.2914	53.7127
L02	Hautabszess, Furunkel und Karbunkel	2393	6.1429	67.0706
I25	Chronische ischämische Herzkrankheit	2382	15.4492	60.7053
S22	Fraktur der Rippe(n), des Sternums und der Brustwirbelsäule	2370	3.5865	50.8861
S70	Oberflächliche Verletzung der Hüfte und des Oberschenkels	2315	2.3758	46.6091
F10	Psychische und Verhaltensstörungen durch Alkohol	2252	14.9201	51.5098
S02	Fraktur des Schädels und der Gesichtsschädelknochen	2237	6.2137	54.4479
S83	Luxation, Verstauchung und Zerrung des Kniegelenkes und von Bändern des Kniegelenkes	2223	1.3495	61.0886
S42	Fraktur im Bereich der Schulter und des Oberarmes	2139	4.3946	52.0337
J45	Asthma bronchiale	2126	3.904	68.3913
R52	Schmerz, anderenorts nicht klassifiziert	2119	5.0496	60.3115
S63	Luxation, Verstauchung und Zerrung von Gelenken und Bändern in Höhe des Handgelenkes und der Hand	2081	1.9222	55.5983
I48	Vorhofflattern und Vorhofflimmern	2056	18.677	63.9105
L03	Phlegmone	2043	4.9437	64.3172
M99	Biomechanische Funktionsstörungen, anderenorts nicht klassifiziert	2038	0.6379	70.1668
F41	Andere Angststörungen	1985	5.3904	59.7985
F32	Depressive Episode	1981	8.4806	63.0994
M17	Gonarthrose [Arthrose des Kniegelenkes]	1976	2.1761	53.2389
T01	Offene Wunden mit Beteiligung mehrerer Körperregionen	1887	3.8156	54.213
G43	Migräne	1850	2.4324	58.1622
G58	Sonstige Mononeuropathien	1821	1.263	57.1115
Z92	Medizinische Behandlung in der Eigenanamnese	1797	9.6828	65.7763
Z30	Kontrazeptive Maßnahmen	1788	0.1678	73.9374
E14	Nicht näher bezeichneter Diabetes mellitus	1776	13.232	63.7387
R00	Störungen des Herzschlages	1767	10.9791	55.2915
I21	Akuter Myokardinfarkt	1735	17.6369	58.098
J44	Sonstige chronische obstruktive Lungenkrankheit	1716	9.9068	62.9953
M51	Sonstige Bandscheibenschäden	1677	5.7841	60.8825
F45	Somatoforme Störungen	1635	4.6483	64.159
R33	Harnverhaltung	1585	8.5174	55.6467
I50	Herzinsuffizienz	1584	20.1389	59.6591
M62	Sonstige Muskelkrankheiten	1578	0.8238	65.3359
O26	Betreuung der Mutter bei sonstigen Zuständen, die vorwiegend mit der Schwangerschaft verbunden sind	1552	2.7062	57.6031
H66	Eitrige und nicht näher bezeichnete Otitis media	1543	0.7129	74.1413
K59	Sonstige funktionelle Darmstörungen	1542	6.4202	61.0895
J32	Chronische Sinusitis	1531	0.9798	76.5513
H60	Otitis externa	1526	0.4587	78.5059
M53	Sonstige Krankheiten der Wirbelsäule und des Rückens, anderenorts nicht klassifiziert	1506	1.7264	63.6122
M23	Binnenschädigung des Kniegelenkes [internal derangement]	1490	1.8121	56.0403
B99	Sonstige und nicht näher bezeichnete Infektionskrankheiten	1484	7.4798	65.027
S32	Fraktur der Lendenwirbelsäule und des Beckens	1467	4.5671	43.4219
M75	Schulterläsionen	1465	1.57	59.4539
T81	Komplikationen bei Eingriffen, anderenorts nicht klassifiziert	1447	3.7319	53.9737
T79	Bestimmte Frühkomplikationen eines Traumas, anderenorts nicht klassifiziert	1424	2.8792	73.3848
I84	Hämorrhoiden	1420	4.3662	55.3521
T15	Fremdkörper im äußeren Auge	1392	1.2213	73.3477
S51	Offene Wunde des Unterarmes	1391	2.66	51.4019
J18	Pneumonie, Erreger nicht näher bezeichnet	1389	19.1505	63.9309
I20	Angina pectoris	1338	25.6353	58.5202
K56	Paralytischer Ileus und mechanischer Ileus ohne Hernie	1337	15.1085	55.7966
Z96	Vorhandensein von anderen funktionellen Implantaten	1335	2.6966	41.7228
A46	Erysipel [Wundrose]	1331	11.1195	70.6236
J01	Akute Sinusitis	1310	0.6107	75.0382
M19	Sonstige Arthrose	1309	2.0626	58.8999
E78	Störungen des Lipoproteinstoffwechsels und sonstige Lipidämien	1269	3.8613	60.1261
B34	Viruskrankheit nicht näher bezeichneter Lokalisation	1253	2.1548	70.5507
S81	Offene Wunde des Unterschenkels	1218	1.3957	54.4335
I83	Varizen der unteren Extremitäten	1214	2.8007	55.4366
K80	Cholelithiasis	1214	16.4745	55.3542
I49	Sonstige kardiale Arrhythmien	1185	17.6371	61.1814
B02	Zoster [Herpes zoster]	1157	4.3215	76.7502
H81	Störungen der Vestibularfunktion	1154	7.3657	60.9185
R50	Fieber sonstiger und unbekannter Ursache	1150	10.6087	67.2174
M10	Gicht	1120	1.6071	70.2679
H61	Sonstige Krankheiten des äußeren Ohres	1116	0.3584	77.3297
M47	Spondylose	1105	3.5294	58.733
O20	Blutung in der Frühschwangerschaft	1087	0.552	56.4857
S06	Intrakranielle Verletzung	1081	10.1758	55.2266
N20	Nieren- und Ureterstein	1077	14.9489	57.2888
T00	Oberflächliche Verletzungen mit Beteiligung mehrerer Körperregionen	1046	2.8681	56.0229
M16	Koxarthrose [Arthrose des Hüftgelenkes]	1045	2.488	49.9522
S05	Verletzung des Auges und der Orbita	1045	3.6364	69.7608
E66	Adipositas	1037	4.5323	60.0771
S43	Luxation, Verstauchung und Zerrung von Gelenken und Bändern des Schultergürtels	1031	2.5218	57.42
R05	Husten	1018	2.947	68.2711
H91	Sonstiger Hörverlust	1000	2.4	73.8
M77	Sonstige Enthesopathien	997	0.9027	59.7793
H11	Sonstige Affektionen der Konjunktiva	987	0.9119	77.1023
J04	Akute Laryngitis und Tracheitis	982	2.1385	74.6436
S91	Offene Wunde der Knöchelregion und des Fußes	975	0.3077	57.4359
K40	Hernia inguinalis	970	4.8454	44.6392
K57	Divertikulose des Darmes	948	18.3544	66.1392
I95	Hypotonie	943	4.878	61.2937
M70	Krankheiten des Weichteilgewebes im Zusammenhang mit Beanspruchung, Überbeanspruchung und Druck	925	2.5946	57.2973
E86	Volumenmangel	918	14.5969	55.2288
M13	Sonstige Arthritis	916	2.9476	68.7773
R45	Symptome, die die Stimmung betreffen	913	11.8291	62.4315
H16	Keratitis	896	1.6741	72.433
H93	Sonstige Krankheiten des Ohres, anderenorts nicht klassifiziert	886	1.8059	71.8962
G40	Epilepsie	885	7.4576	49.8305
I61	Intrazerebrale Blutung	878	7.9727	42.0273
T88	Sonstige Komplikationen bei chirurgischen Eingriffen und medizinischer Behandlung, anderenorts nicht klassifiziert	876	2.7397	64.9543
H53	Sehstörungen	864	8.7963	61.2269
R53	Unwohlsein und Ermüdung	862	8.1206	55.3364
Z03	Ärztliche Beobachtung und Beurteilung von Verdachtsfällen	852	2.6995	49.8826
L23	Allergische Kontaktdermatitis	851	0.47	72.3854
R31	Nicht näher bezeichnete Hämaturie	830	9.759	65.9036
M65	Synovitis und Tenosynovitis	826	1.0896	58.8378
F43	Reaktionen auf schwere Belastungen und Anpassungsstörungen	825	8.3636	59.8788
R20	Sensibilitätsstörungen der Haut	802	7.606	53.3666
H35	Sonstige Affektionen der Netzhaut	798	1.7544	41.7293
J98	Sonstige Krankheiten der Atemwege	793	2.396	71.6267
K21	Gastroösophageale Refluxkrankheit	764	6.2827	57.7225
G47	Schlafstörungen	761	4.4678	58.8699
I64	Schlaganfall, nicht als Blutung oder Infarkt bezeichnet	753	40.1062	67.0651
I82	Sonstige venöse Embolie und Thrombose	735	11.1565	62.0408
L50	Urtikaria	724	1.3812	69.337
H00	Hordeolum und Chalazion	719	0.6954	76.0779
L30	Sonstige Dermatitis	712	2.809	69.5225
I24	Sonstige akute ischämische Herzkrankheit	710	9.8592	49.2958
S86	Verletzung von Muskeln und Sehnen in Höhe des Unterschenkels	695	1.295	54.3885
F03	Nicht näher bezeichnete Demenz	686	13.4111	56.414
S72	Fraktur des Femurs	681	11.0132	41.5565
H40	Glaukom	671	5.6632	53.6513
K92	Sonstige Krankheiten des Verdauungssystems	664	24.3976	58.8855
R39	Sonstige Symptome, die das Harnsystem betreffen	664	3.6145	50
I26	Lungenembolie	661	11.8003	52.6475
J00	Akute Rhinopharyngitis [Erkältungsschnupfen]	654	1.2232	72.63
A69	Sonstige Spirochäteninfektionen	635	0.9449	81.7323
L72	Follikuläre Zysten der Haut und der Unterhaut	631	1.2678	61.3312
N23	Nicht näher bezeichnete Nierenkolik	630	20.1587	59.2063
I70	Atherosklerose	628	6.6879	44.2675
H92	Otalgie und Ohrenfluss	623	0.6421	73.8363
H43	Affektionen des Glaskörpers	608	1.6447	63.9803
J11	Grippe, Viren nicht nachgewiesen	603	1.1609	63.8474
L05	Pilonidalzyste	600	3.1667	67.8333
T63	Toxische Wirkung durch Kontakt mit giftigen Tieren	589	0.6791	66.0441
I99	Sonstige und nicht näher bezeichnete Krankheiten des Kreislaufsystems	589	10.1868	60.9508
K37	Nicht näher bezeichnete Appendizitis	578	37.8893	63.3218
R60	Ödem, anderenorts nicht klassifiziert	578	7.0934	61.5917
G44	Sonstige Kopfschmerzsyndrome	575	4	59.3043
R21	Hautausschlag und sonstige unspezifische Hauteruptionen	566	1.5901	70.1413
E03	Sonstige Hypothyreose	560	3.3929	57.5
E04	Sonstige nichttoxische Struma	560	2.6786	57.8571
J30	Vasomotorische und allergische Rhinopathie	556	1.259	59.7122
M43	Sonstige Deformitäten der Wirbelsäule und des Rückens	553	2.17	61.6637
M81	Osteoporose ohne pathologische Fraktur	546	7.5092	61.9048
Z95	Vorhandensein von kardialen oder vaskulären Implantaten oder Transplantaten	539	12.616	52.8757
O60	Vorzeitige Wehen	532	3.9474	56.5789
Z34	Überwachung einer normalen Schwangerschaft	524	1.3359	59.542
N12	Tubulointerstitielle Nephritis, nicht als akut oder chronisch bezeichnet	522	10.9195	68.7739
A08	Virusbedingte und sonstige näher bezeichnete Darminfektionen	518	3.4749	66.9884
O47	Frustrane Kontraktionen [Unnütze Wehen]	508	3.937	51.9685
R56	Krämpfe, anderenorts nicht klassifiziert	506	9.2885	43.083
I73	Sonstige periphere Gefäßkrankheiten	505	9.703	56.8317
G35	Multiple Sklerose [Encephalomyelitis disseminata]	505	3.3663	79.0099
E87	Sonstige Störungen des Wasser- und Elektrolythaushaltes sowie des Säure-Basen-Gleichgewichts	500	8	48.6
F17	Psychische und Verhaltensstörungen durch Tabak	498	6.8273	59.6386
T85	Komplikationen durch sonstige interne Prothesen, Implantate oder Transplantate	497	3.2193	49.0946
O48	Übertragene Schwangerschaft	496	2.2177	69.7581
I89	Sonstige nichtinfektiöse Krankheiten der Lymphgefäße und Lymphknoten	494	5.668	64.5749
I51	Komplikationen einer Herzkrankheit und ungenau beschriebene Herzkrankheit	490	19.1837	57.7551
N13	Obstruktive Uropathie und Refluxuropathie	490	12.8571	50
C50	Bösartige Neubildung der Brustdrüse [Mamma]	489	7.9755	62.7812
N40	Prostatahyperplasie	486	5.5556	63.5802
G45	Zerebrale transitorische Ischämie und verwandte Syndrome	485	38.9691	62.8866
R29	Sonstige Symptome, die das Nervensystem und das Muskel-Skelett-System betreffen	482	9.9585	54.1494
S12	Fraktur im Bereich des Halses	480	5	50.625
B00	Infektionen durch Herpesviren [Herpes simplex]	476	2.3109	76.0504
H04	Affektionen des Tränenapparates	474	0.4219	65.4008
M48	Sonstige Spondylopathien	465	4.086	55.914
I11	Hypertensive Herzkrankheit	456	8.114	60.0877
T30	Verbrennung oder Verätzung, Körperregion nicht näher bezeichnet	452	2.4336	76.3274
H26	Sonstige Kataraktformen	451	4.6563	55.6541
S69	Sonstige und nicht näher bezeichnete Verletzungen des Handgelenkes und der Hand	445	4.4944	58.8764
C61	Bösartige Neubildung der Prostata	445	5.3933	63.8202
B37	Kandidose	445	3.1461	72.3596
D68	Sonstige Koagulopathien	439	12.5285	63.5535
N76	Sonstige entzündliche Krankheit der Vagina und Vulva	433	2.7714	66.5127
T09	Sonstige Verletzungen der Wirbelsäule und des Rumpfes, Höhe nicht näher bezeichnet	432	2.5463	47.6852
G56	Mononeuropathien der oberen Extremität	432	2.7778	57.1759
S76	Verletzung von Muskeln und Sehnen in Höhe der Hüfte und des Oberschenkels	422	0.4739	56.872
L60	Krankheiten der Nägel	417	1.4388	60.6715
R14	Flatulenz und verwandte Zustände	416	3.8462	63.4615
N18	Chronische Niereninsuffizienz	408	11.0294	55.8824
T23	Verbrennung oder Verätzung des Handgelenkes und der Hand	408	0.4902	61.7647
L97	Ulcus cruris, anderenorts nicht klassifiziert	401	3.7406	61.596
J93	Pneumothorax	401	8.2294	48.1297
H01	Sonstige Entzündung des Augenlides	399	1.5038	80.9524
T84	Komplikationen durch orthopädische Endoprothesen, Implantate oder Transplantate	399	4.2607	33.3333
R09	Sonstige Symptome, die das Kreislaufsystem und das Atmungssystem betreffen	387	6.7183	57.1059
N92	Zu starke, zu häufige oder unregelmäßige Menstruation	384	3.9063	62.7604
I47	Paroxysmale Tachykardie	378	10.0529	57.4074
N83	Nichtentzündliche Krankheiten des Ovars, der Tuba uterina und des Lig. latum uteri	378	4.4974	53.7037
S33	Luxation, Verstauchung und Zerrung von Gelenken und Bändern der Lendenwirbelsäule und des Beckens	378	0.7937	52.6455
Z48	Andere Nachbehandlung nach chirurgischem Eingriff	378	1.5873	69.5767
K11	Krankheiten der Speicheldrüsen	375	2.4	70.1333
H65	Nichteitrige Otitis media	373	0	74.2627
M71	Sonstige Bursopathien	368	3.2609	61.6848
J22	Akute Infektion der unteren Atemwege, nicht näher bezeichnet	363	3.0303	69.9725
L98	Sonstige Krankheiten der Haut und der Unterhaut, anderenorts nicht klassifiziert	363	2.4793	58.9532
N94	Schmerz und andere Zustände im Zusammenhang mit den weiblichen Genitalorganen und dem Menstruationszyklus	362	3.3149	58.011
H57	Sonstige Affektionen des Auges und der Augenanhangsgebilde	362	4.4199	69.0608
H02	Sonstige Affektionen des Augenlides	361	1.662	69.5291
K62	Sonstige Krankheiten des Anus und des Rektums	359	10.0279	57.1031
M06	Sonstige chronische Polyarthritis	356	3.6517	60.9551
E79	Störungen des Purin- und Pyrimidinstoffwechsels	355	3.9437	63.0986
H25	Cataracta senilis	353	3.6827	64.8725
H18	Sonstige Affektionen der Hornhaut	352	0.5682	62.5
S46	Verletzung von Muskeln und Sehnen in Höhe der Schulter und des Oberarmes	347	1.7291	50.4323
K76	Sonstige Krankheiten der Leber	347	6.0519	53.3141
F33	Rezidivierende depressive Störung	347	7.2046	57.9251
S23	Luxation, Verstauchung und Zerrung von Gelenken und Bändern im Bereich des Thorax	347	0	53.8905
Z51	Sonstige medizinische Behandlung	344	5.2326	70.6395
O99	Sonstige Krankheiten der Mutter, die anderenorts klassifizierbar sind, die jedoch Schwangerschaft, Geburt und Wochenbett komplizieren	340	0.8824	55.8824
M41	Skoliose	339	2.0649	63.4218
Z98	Sonstige Zustände nach chirurgischem Eingriff	338	2.6627	50.2959
M35	Sonstige Krankheiten mit Systembeteiligung des Bindegewebes	336	3.5714	58.631
M42	Osteochondrose der Wirbelsäule	336	1.7857	46.131
J34	Sonstige Krankheiten der Nase und der Nasennebenhöhlen	336	2.6786	63.6905
F20	Schizophrenie	332	32.5301	46.3855
R58	Blutung, anderenorts nicht klassifiziert	332	11.1446	53.3133
K35	Akute Appendizitis	329	24.6201	51.9757
D64	Sonstige Anämien	328	17.6829	50
Z01	Sonstige spezielle Untersuchungen und Abklärungen bei Personen ohne Beschwerden oder angegebene Diagnose	323	1.548	50.1548
I87	Sonstige Venenkrankheiten	322	5.2795	59.9379
K60	Fissur und Fistel in der Anal- und Rektalregion	321	0.9346	52.648
Z32	Untersuchung und Test zur Feststellung einer Schwangerschaft	321	3.7383	67.9128
L08	Sonstige lokale Infektionen der Haut und der Unterhaut	320	1.5625	74.6875
N93	Sonstige abnorme Uterus- oder Vaginalblutung	318	3.7736	60.0629
K43	Hernia ventralis	316	3.7975	36.7089
F19	Psychische und Verhaltensstörungen durch multiplen Substanzgebrauch und Konsum anderer psychotroper Substanzen	314	7.6433	66.879
L29	Pruritus	308	1.2987	64.6104
R57	Schock, anderenorts nicht klassifiziert	306	4.5752	48.6928
T51	Toxische Wirkung von Alkohol	306	7.5163	57.8431
Z71	Personen, die das Gesundheitswesen zum Zwecke anderer Beratung oder ärztlicher Konsultation in Anspruch nehmen, anderenorts nicht klassifiziert	305	3.9344	57.0492
K85	Akute Pankreatitis	303	28.3828	61.0561
V99	Transportmittelunfall	302	0.9934	47.351
E16	Sonstige Störungen der inneren Sekretion des Pankreas	302	3.9735	49.0066
R13	Dysphagie	302	9.6026	47.0199
L20	Atopisches [endogenes] Ekzem	301	0.9967	59.4684
N19	Nicht näher bezeichnete Niereninsuffizienz	300	19.3333	57.6667
M76	Enthesopathien der unteren Extremität mit Ausnahme des Fußes	299	0	61.8729
N10	Akute tubulointerstitielle Nephritis	298	4.3624	58.3893
G51	Krankheiten des N. facialis [VII. Hirnnerv]	297	19.5286	60.2694
G62	Sonstige Polyneuropathien	295	5.4237	58.9831
R30	Schmerzen beim Wasserlassen	294	2.0408	67.0068
N45	Orchitis und Epididymitis	294	8.1633	63.9456
S39	Sonstige und nicht näher bezeichnete Verletzungen des Abdomens, der Lumbosakralgegend und des Beckens	294	2.0408	54.7619
N95	Klimakterische Störungen	291	2.4055	56.701
E05	Hyperthyreose [Thyreotoxikose]	290	6.5517	55.5172
R19	Sonstige Symptome, die das Verdauungssystem und das Abdomen betreffen	288	6.5972	52.7778
E10	Primär insulinabhängiger Diabetes mellitus [Typ-1-Diabetes]	286	8.7413	64.3357
J41	Einfache und schleimig-eitrige chronische Bronchitis	286	1.3986	70.2797
H90	Hörverlust durch Schallleitungs- oder Schallempfindungsstörung	285	2.807	62.1053
Z93	Vorhandensein einer künstlichen Körperöffnung	284	5.2817	46.831
I88	Unspezifische Lymphadenitis	280	2.5	77.5
G20	Primäres Parkinson-Syndrom	279	13.6201	63.7993
M15	Polyarthrose	279	4.3011	55.914
Q66	Angeborene Deformitäten der Füße	278	2.518	57.554
C18	Bösartige Neubildung des Kolons	277	8.3032	46.5704
S66	Verletzung von Muskeln und Sehnen in Höhe des Handgelenkes und der Hand	276	2.1739	57.2464
R22	Lokalisierte Schwellung, Raumforderung und Knoten der Haut und der Unterhaut	276	7.971	58.6957
O42	Vorzeitiger Blasensprung	272	1.8382	55.5147
K61	Abszess in der Anal- und Rektalregion	270	10.3704	59.6296
I67	Sonstige zerebrovaskuläre Krankheiten	265	20.3774	57.3585
D48	Neubildung unsicheren oder unbekannten Verhaltens an sonstigen und nicht näher bezeichneten Lokalisationen	263	3.8023	45.6274
K42	Hernia umbilicalis	261	8.046	45.2107
H27	Sonstige Affektionen der Linse	261	0.7663	35.6322
H50	Sonstiger Strabismus	261	1.1494	58.6207
M20	Erworbene Deformitäten der Finger und Zehen	260	3.8462	52.6923
C34	Bösartige Neubildung der Bronchien und der Lunge	259	8.8803	59.0734
D50	Eisenmangelanämie	258	6.2016	50.3876
Z35	Überwachung einer Risikoschwangerschaft	257	2.3346	55.642
M24	Sonstige näher bezeichnete Gelenkschädigungen	253	1.581	54.9407
I63	Hirninfarkt	248	27.4194	50
K08	Sonstige Krankheiten der Zähne und des Zahnhalteapparates	243	1.2346	61.3169
K50	Crohn-Krankheit [Enteritis regionalis] [Morbus Crohn]	241	7.8838	60.5809
F29	Nicht näher bezeichnete nichtorganische Psychose	240	29.5833	61.25
F48	Andere neurotische Störungen	238	2.521	61.7647
I71	Aortenaneurysma und -dissektion	234	13.2479	50.4274
Z04	Untersuchung und Beobachtung aus sonstigen Gründen	233	0.8584	57.0815
I69	Folgen einer zerebrovaskulären Krankheit	233	12.4464	48.927
J31	Chronische Rhinitis, Rhinopharyngitis und Pharyngitis	232	0.8621	71.9828
Z97	Vorhandensein anderer medizinischer Geräte oder Hilfsmittel	230	3.4783	56.5217
I35	Nichtrheumatische Aortenklappenkrankheiten	229	7.4236	54.1485
T18	Fremdkörper im Verdauungstrakt	229	9.1703	47.1616
R25	Abnorme unwillkürliche Bewegungen	229	6.5502	57.6419
K31	Sonstige Krankheiten des Magens und des Duodenums	229	4.3668	54.5852
T16	Fremdkörper im Ohr	225	0.4444	72
O14	Gestationshypertonie [schwangerschaftsinduziert] mit bedeutsamer Proteinurie	222	0	48.6486
R59	Lymphknotenvergrößerung	220	2.7273	63.6364
Z90	Verlust von Organen, anderenorts nicht klassifiziert	219	5.4795	59.3607
T11	Sonstige Verletzungen der oberen Extremität, Höhe nicht näher bezeichnet	218	5.9633	72.9358
B35	Dermatophytose [Tinea]	218	0.4587	65.1376
E01	Jodmangelbedingte Schilddrüsenkrankheiten und verwandte Zustände	218	4.1284	64.2202
T17	Fremdkörper in den Atemwegen	217	10.5991	58.9862
H69	Sonstige Krankheiten der Tuba auditiva	216	0.463	72.2222
R73	Erhöhter Blutglukosewert	215	18.1395	55.814
B30	Viruskonjunktivitis	214	0.9346	70.0935
R32	Nicht näher bezeichnete Harninkontinenz	214	7.0093	51.8692
L40	Psoriasis	214	2.8037	55.6075
C79	Sekundäre bösartige Neubildung an sonstigen Lokalisationen	210	17.1429	56.1905
T22	Verbrennung oder Verätzung der Schulter und des Armes, ausgenommen Handgelenk und Hand	210	0.9524	60.4762
S09	Sonstige und nicht näher bezeichnete Verletzungen des Kopfes	208	6.7308	66.8269
N89	Sonstige nichtentzündliche Krankheiten der Vagina	208	2.4038	48.0769
J42	Nicht näher bezeichnete chronische Bronchitis	207	2.4155	71.4976
M21	Sonstige erworbene Deformitäten der Extremitäten	206	1.9417	60.1942
T13	Sonstige Verletzungen der unteren Extremität, Höhe nicht näher bezeichnet	205	5.3659	66.3415
T89	Sonstige näher bezeichnete Komplikationen eines Traumas	203	0.4926	57.6355
M67	Sonstige Krankheiten der Synovialis und der Sehnen	197	0.5076	58.3756
C44	Sonstige bösartige Neubildungen der Haut	196	1.5306	62.2449
F60	Spezifische Persönlichkeitsstörungen	195	18.9744	47.1795
H20	Iridozyklitis	191	2.6178	77.4869
K81	Cholezystitis	190	32.1053	60
M50	Zervikale Bandscheibenschäden	190	4.7368	52.6316
H33	Netzhautablösung und Netzhautriss	189	7.4074	75.6614
Z27	Notwendigkeit der Impfung [Immunisierung] gegen Kombinationen von Infektionskrankheiten	188	1.5957	73.4043
L89	Dekubitalgeschwür	187	5.8824	54.0107
R26	Störungen des Ganges und der Mobilität	186	11.828	47.8495
D69	Purpura und sonstige hämorrhagische Diathesen	185	7.027	66.4865
K12	Stomatitis und verwandte Krankheiten	185	5.4054	75.1351
R41	Sonstige Symptome, die das Erkennungsvermögen und das Bewusstsein betreffen	185	22.7027	58.9189
M40	Kyphose und Lordose	181	3.8674	61.326
G81	Hemiparese und Hemiplegie	181	17.1271	55.2486
R63	Symptome, die die Nahrungs- und Flüssigkeitsaufnahme betreffen	181	13.8122	64.6409
N64	Sonstige Krankheiten der Mamma [Brustdrüse]	178	0.5618	61.7978
K58	Reizdarmsyndrom	177	3.3898	61.0169
Z33	Schwangerschaftsfeststellung als Nebenbefund	176	3.4091	63.6364
N32	Sonstige Krankheiten der Harnblase	176	6.8182	59.6591
H19	Affektionen der Sklera und der Hornhaut bei anderenorts klassifizierten Krankheiten	175	0	69.7143
H68	Entzündung und Verschluss der Tuba auditiva	175	0	81.1429
O36	Betreuung der Mutter wegen sonstiger festgestellter oder vermuteter Komplikationen beim Feten	174	1.1494	50
S53	Luxation, Verstauchung und Zerrung des Ellenbogengelenkes und von Bändern des Ellenbogens	174	2.2989	62.069
S71	Offene Wunde der Hüfte und des Oberschenkels	174	1.1494	58.046
F06	Andere psychische Störungen aufgrund einer Schädigung oder Funktionsstörung des Gehirns oder einer körperlichen Krankheit	172	11.6279	48.8372
S31	Offene Wunde des Abdomens, der Lumbosakralgegend und des Beckens	172	1.1628	59.8837
N28	Sonstige Krankheiten der Niere und des Ureters, anderenorts nicht klassifiziert	171	12.2807	59.0643
R18	Aszites	171	9.9415	41.5205
Z73	Probleme mit Bezug auf Schwierigkeiten bei der Lebensbewältigung	170	4.7059	55.8824
N70	Salpingitis und Oophoritis	169	17.1598	63.9053
N61	Entzündliche Krankheiten der Mamma [Brustdrüse]	169	2.9586	63.9053
J90	Pleuraerguss, anderenorts nicht klassifiziert	165	17.5758	50.9091
S41	Offene Wunde der Schulter und des Oberarmes	165	1.2121	53.9394
N81	Genitalprolaps bei der Frau	164	3.6585	45.122
T82	Komplikationen durch Prothesen, Implantate oder Transplantate im Herzen und in den Gefäßen	164	13.4146	40.8537
S10	Oberflächliche Verletzung des Halses	163	1.227	64.4172
A49	Bakterielle Infektion nicht näher bezeichneter Lokalisation	161	2.4845	75.7764
N50	Sonstige Krankheiten der männlichen Genitalorgane	160	8.75	52.5
C67	Bösartige Neubildung der Harnblase	157	11.465	54.7771
Z43	Versorgung künstlicher Körperöffnungen	157	1.2739	50.3185
G50	Krankheiten des N. trigeminus [V. Hirnnerv]	157	3.8217	71.3376
Z88	Allergie gegenüber Arzneimitteln, Drogen oder biologisch aktiven Substanzen in der Eigenanamnese	156	2.5641	67.9487
Z46	Versorgen mit und Anpassen von anderen medizinischen Geräten oder Hilfsmitteln	156	1.2821	53.2051
G25	Sonstige extrapyramidale Krankheiten und Bewegungsstörungen	154	6.4935	53.2468
O21	Übermäßiges Erbrechen während der Schwangerschaft	152	7.8947	58.5526
E88	Sonstige Stoffwechselstörungen	150	3.3333	54
R23	Sonstige Hautveränderungen	150	7.3333	65.3333
M93	Sonstige Osteochondropathien	150	3.3333	49.3333
Z23	Notwendigkeit der Impfung [Immunisierung] gegen einzelne bakterielle Krankheiten	148	2.027	70.9459
K07	Dentofaziale Anomalien [einschließlich fehlerhafter Okklusion]	147	2.0408	68.7075
J38	Krankheiten der Stimmlippen und des Kehlkopfes, anderenorts nicht klassifiziert	146	2.7397	63.6986
I34	Nichtrheumatische Mitralklappenkrankheiten	145	5.5172	46.8966
C20	Bösartige Neubildung des Rektums	145	4.1379	48.9655
G24	Dystonie	144	2.7778	62.5
R12	Sodbrennen	144	2.7778	61.1111
A68	Rückfallfieber	142	0.7042	78.8732
I74	Arterielle Embolie und Thrombose	141	26.2411	56.0284
I65	Verschluss und Stenose präzerebraler Arterien ohne resultierenden Hirninfarkt	140	10.7143	47.1429
K86	Sonstige Krankheiten des Pankreas	140	14.2857	56.4286
R68	Sonstige Allgemeinsymptome	140	9.2857	64.2857
J35	Chronische Krankheiten der Gaumen- und Rachenmandeln	140	2.8571	66.4286
I44	Atrioventrikulärer Block und Linksschenkelblock	139	14.3885	51.7986
K74	Fibrose und Zirrhose der Leber	139	14.3885	48.9209
I42	Kardiomyopathie	138	5.0725	47.8261
K25	Ulcus ventriculi	137	28.4672	59.854
S68	Traumatische Amputation an Handgelenk und Hand	137	6.5693	54.0146
C78	Sekundäre bösartige Neubildung der Atmungs- und Verdauungsorgane	137	10.9489	49.635
F13	Psychische und Verhaltensstörungen durch Sedativa oder Hypnotika	137	5.1095	55.4745
K44	Hernia diaphragmatica	136	6.6176	53.6765
N48	Sonstige Krankheiten des Penis	136	2.9412	53.6765
L27	Dermatitis durch oral, enteral oder parenteral aufgenommene Substanzen	135	0.7407	77.7778
H54	Blindheit und Sehschwäche	135	9.6296	64.4444
R69	Unbekannte und nicht näher bezeichnete Krankheitsursachen	134	8.9552	53.7313
O23	Infektionen des Urogenitaltraktes in der Schwangerschaft	132	2.2727	57.5758
S36	Verletzung von intraabdominalen Organen	132	7.5758	46.9697
N31	Neuromuskuläre Dysfunktion der Harnblase, anderenorts nicht klassifiziert	132	3.7879	49.2424
H59	Affektionen des Auges und der Augenanhangsgebilde nach medizinischen Maßnahmen, anderenorts nicht klassifiziert	130	0.7692	51.5385
D25	Leiomyom des Uterus	126	1.5873	56.3492
K30	Dyspepsie	125	11.2	63.2
T24	Verbrennung oder Verätzung der Hüfte und des Beines, ausgenommen Knöchelregion und Fuß	123	0	60.1626
L04	Akute Lymphadenitis	121	0.8264	71.0744
R02	Gangrän, anderenorts nicht klassifiziert	119	10.084	64.7059
R40	Somnolenz, Sopor und Koma	117	29.0598	58.9744
C85	Sonstige und nicht näher bezeichnete Typen des Non-Hodgkin-Lymphoms	116	6.8966	68.9655
K63	Sonstige Krankheiten des Darmes	116	6.0345	54.3103
B07	Viruswarzen	115	1.7391	48.6957
R47	Sprech- und Sprachstörungen, anderenorts nicht klassifiziert	115	29.5652	55.6522
L90	Atrophische Hautkrankheiten	114	0	40.3509
H73	Sonstige Krankheiten des Trommelfells	114	0	77.193
N34	Urethritis und urethrales Syndrom	113	2.6549	67.2566
K91	Krankheiten des Verdauungssystems nach medizinischen Maßnahmen, anderenorts nicht klassifiziert	113	12.3894	61.0619
M89	Sonstige Knochenkrankheiten	113	1.7699	51.3274
Z12	Spezielle Verfahren zur Untersuchung auf Neubildungen	113	1.7699	23.0088
F99	Psychische Störung ohne nähere Angabe	112	17.8571	58.9286
E13	Sonstiger näher bezeichneter Diabetes mellitus	112	3.5714	41.0714
T50	Vergiftung durch Diuretika und sonstige und nicht näher bezeichnete Arzneimittel, Drogen und biologisch aktive Substanzen	111	18.9189	60.3604
K10	Sonstige Krankheiten der Kiefer	111	3.6036	72.0721
T94	Folgen von Verletzungen mehrerer oder nicht näher bezeichneter Körperregionen	110	2.7273	69.0909
G57	Mononeuropathien der unteren Extremität	110	4.5455	53.6364
M84	Veränderungen der Knochenkontinuität	109	9.1743	34.8624
I15	Sekundäre Hypertonie	109	11.9266	60.5505
A26	Erysipeloid	109	6.422	72.4771
J21	Akute Bronchiolitis	108	1.8519	53.7037
B49	Nicht näher bezeichnete Mykose	107	1.8692	78.5047
K04	Krankheiten der Pulpa und des periapikalen Gewebes	107	5.6075	76.6355
O06	Nicht näher bezeichneter Abort	107	1.8692	49.5327
R35	Polyurie	106	4.717	56.6038
M18	Rhizarthrose [Arthrose des Daumensattelgelenkes]	106	2.8302	58.4906
K66	Sonstige Krankheiten des Peritoneums	105	7.619	56.1905
T59	Toxische Wirkung sonstiger Gase, Dämpfe oder sonstigen Rauches	104	1.9231	50.9615
K51	Colitis ulcerosa	104	5.7692	62.5
N41	Entzündliche Krankheiten der Prostata	104	4.8077	74.0385
Z09	Nachuntersuchung nach Behandlung wegen anderer Krankheitszustände außer bösartigen Neubildungen	103	3.8835	56.3107
E06	Thyreoiditis	103	7.767	65.0485
D17	Gutartige Neubildung des Fettgewebes	103	0	47.5728
K14	Krankheiten der Zunge	103	4.8544	68.932
R03	Abnormer Blutdruckwert ohne Diagnose	102	3.9216	85.2941
B88	Sonstiger Parasitenbefall der Haut	101	0.9901	68.3168
B08	Sonstige Virusinfektionen, die durch Haut- und Schleimhautläsionen gekennzeichnet sind, anderenorts nicht klassifiziert	101	0	75.2475
M94	Sonstige Knorpelkrankheiten	101	0	57.4257
M80	Osteoporose mit pathologischer Fraktur	101	9.901	53.4653
H47	Sonstige Affektionen des N. opticus [II. Hirnnerv] und der Sehbahn	100	7	65
L74	Krankheiten der ekkrinen Schweißdrüsen	99	2.0202	59.596
O02	Sonstige abnorme Konzeptionsprodukte	99	1.0101	61.6162
L53	Sonstige erythematöse Krankheiten	99	2.0202	73.7374
S89	Sonstige und nicht näher bezeichnete Verletzungen des Unterschenkels	98	3.0612	59.1837
L73	Sonstige Krankheiten der Haarfollikel	98	1.0204	64.2857
H36	Affektionen der Netzhaut bei anderenorts klassifizierten Krankheiten	98	3.0612	50
K13	Sonstige Krankheiten der Lippe und der Mundschleimhaut	98	5.102	63.2653
Z26	Notwendigkeit der Impfung [Immunisierung] gegen andere einzelne Infektionskrankheiten	98	1.0204	65.3061
Z47	Andere orthopädische Nachbehandlung	98	0	63.2653
J43	Emphysem	97	15.4639	55.6701
B27	Infektiöse Mononukleose	97	6.1856	77.3196
C32	Bösartige Neubildung des Larynx	96	9.375	55.2083
J39	Sonstige Krankheiten der oberen Atemwege	96	10.4167	66.6667
D22	Melanozytennävus	96	2.0833	54.1667
I62	Sonstige nichttraumatische intrakranielle Blutung	94	17.0213	35.1064
C16	Bösartige Neubildung des Magens	94	12.766	54.2553
T08	Fraktur der Wirbelsäule, Höhe nicht näher bezeichnet	94	11.7021	63.8298
L84	Hühneraugen und Horn- (Haut-) Schwielen	94	1.0638	52.1277
T75	Schäden durch sonstige äußere Ursachen	94	4.2553	45.7447
J96	Respiratorische Insuffizienz, anderenorts nicht klassifiziert	94	24.4681	57.4468
N47	Vorhauthypertrophie, Phimose und Paraphimose	94	1.0638	54.2553
T26	Verbrennung oder Verätzung, begrenzt auf das Auge und seine Anhangsgebilde	94	6.383	64.8936
H34	Netzhautgefäßverschluss	93	18.2796	59.1398
I45	Sonstige kardiale Erregungsleitungsstörungen	92	9.7826	55.4348
C25	Bösartige Neubildung des Pankreas	91	9.8901	59.3407
I27	Sonstige pulmonale Herzkrankheiten	91	8.7912	73.6264
C80	Bösartige Neubildung ohne Angabe der Lokalisation	91	5.4945	59.3407
M72	Fibromatosen	90	0	52.2222
D37	Neubildung unsicheren oder unbekannten Verhaltens der Mundhöhle und der Verdauungsorgane	90	15.5556	65.5556
E07	Sonstige Krankheiten der Schilddrüse	89	8.9888	69.6629
S27	Verletzung sonstiger und nicht näher bezeichneter intrathorakaler Organe	89	0	43.8202
F44	Dissoziative Störungen [Konversionsstörungen]	89	13.4831	41.573
R94	Abnorme Ergebnisse von Funktionsprüfungen	89	4.4944	57.3034
T21	Verbrennung oder Verätzung des Rumpfes	89	0	62.9213
A41	Sonstige Sepsis	88	35.2273	61.3636
J81	Lungenödem	87	34.4828	65.5172
F40	Phobische Störungen	87	8.046	65.5172
G93	Sonstige Krankheiten des Gehirns	87	14.9425	57.4713
G63	Polyneuropathie bei anderenorts klassifizierten Krankheiten	86	4.6512	60.4651
O00	Extrauteringravidität	85	0	50.5882
K36	Sonstige Appendizitis	85	12.9412	43.5294
O34	Betreuung der Mutter bei festgestellter oder vermuteter Anomalie der Beckenorgane	85	1.1765	55.2941
I86	Varizen sonstiger Lokalisationen	85	2.3529	61.1765
K22	Sonstige Krankheiten des Ösophagus	83	8.4337	51.8072
Z00	Allgemeinuntersuchung und Abklärung bei Personen ohne Beschwerden oder angegebene Diagnose	83	7.2289	49.3976
M86	Osteomyelitis	83	14.4578	65.0602
K26	Ulcus duodeni	83	15.6627	62.6506
T62	Toxische Wirkung sonstiger schädlicher Substanzen, die mit der Nahrung aufgenommen wurden	83	9.6386	51.8072
M22	Krankheiten der Patella	83	1.2048	61.4458
L70	Akne	82	0	67.0732
T25	Verbrennung oder Verätzung der Knöchelregion und des Fußes	81	1.2346	49.3827
A04	Sonstige bakterielle Darminfektionen	80	12.5	72.5
F23	Akute vorübergehende psychotische Störungen	80	33.75	53.75
B18	Chronische Virushepatitis	80	7.5	51.25
H72	Trommelfellperforation	80	6.25	76.25
K83	Sonstige Krankheiten der Gallenwege	80	31.25	65
G54	Krankheiten von Nervenwurzeln und Nervenplexus	79	3.7975	51.8987
S73	Luxation, Verstauchung und Zerrung des Hüftgelenkes und von Bändern der Hüfte	79	7.5949	44.3038
J15	Pneumonie durch Bakterien, anderenorts nicht klassifiziert	79	13.9241	67.0886
J36	Peritonsillarabszess	78	21.7949	80.7692
C56	Bösartige Neubildung des Ovars	78	6.4103	53.8462
N05	Nicht näher bezeichnetes nephritisches Syndrom	78	20.5128	56.4103
H15	Affektionen der Sklera	77	2.5974	67.5325
S59	Sonstige und nicht näher bezeichnete Verletzungen des Unterarmes	76	9.2105	60.5263
R49	Störungen der Stimme	76	3.9474	72.3684
C43	Bösartiges Melanom der Haut	76	13.1579	55.2632
T20	Verbrennung oder Verätzung des Kopfes und des Halses	76	3.9474	84.2105
F01	Vaskuläre Demenz	76	18.4211	52.6316
H17	Hornhautnarben und -trübungen	76	0	67.1053
K82	Sonstige Krankheiten der Gallenblase	75	26.6667	72
O92	Sonstige Krankheiten der Mamma [Brustdrüse] im Zusammenhang mit der Gestation und Laktationsstörungen	75	2.6667	68
C64	Bösartige Neubildung der Niere, ausgenommen Nierenbecken	75	9.3333	56
Z86	Bestimmte andere Krankheiten in der Eigenanamnese	75	14.6667	57.3333
O46	Präpartale Blutung, anderenorts nicht klassifiziert	74	1.3514	66.2162
L55	Dermatitis solaris acuta	73	0	49.3151
B36	Sonstige oberflächliche Mykosen	73	0	83.5616
H83	Sonstige Krankheiten des Innenohres	73	6.8493	80.8219
M60	Myositis	73	2.7397	56.1644
F31	Bipolare affektive Störung	72	8.3333	63.8889
R16	Hepatomegalie und Splenomegalie, anderenorts nicht klassifiziert	72	8.3333	50
O91	Infektionen der Mamma [Brustdrüse] im Zusammenhang mit der Gestation	72	2.7778	58.3333
T31	Verbrennungen, klassifiziert nach dem Ausmaß der betroffenen Körperoberfläche	72	1.3889	62.5
T80	Komplikationen nach Infusion, Transfusion oder Injektion zu therapeutischen Zwecken	72	9.7222	52.7778
M46	Sonstige entzündliche Spondylopathien	71	0	63.3803
G83	Sonstige Lähmungssyndrome	71	25.3521	50.7042
D29	Gutartige Neubildung der männlichen Genitalorgane	70	5.7143	55.7143
H44	Affektionen des Augapfels	70	5.7143	80
E73	Laktoseintoleranz	70	1.4286	44.2857
D72	Sonstige Krankheiten der Leukozyten	70	8.5714	55.7143
Z99	Langzeitige Abhängigkeit von unterstützenden Apparaten, medizinischen Geräten oder Hilfsmitteln, anderenorts nicht klassifiziert	69	5.7971	46.3768
M66	Spontanruptur der Synovialis und von Sehnen	69	0	52.1739
L25	Nicht näher bezeichnete Kontaktdermatitis	69	0	68.1159
D41	Neubildung unsicheren oder unbekannten Verhaltens der Harnorgane	68	17.6471	63.2353
Z91	Risikofaktoren in der Eigenanamnese, anderenorts nicht klassifiziert	68	33.8235	55.8824
B01	Varizellen [Windpocken]	68	2.9412	73.5294
K05	Gingivitis und Krankheiten des Parodonts	68	2.9412	77.9412
K46	Nicht näher bezeichnete abdominale Hernie	67	32.8358	62.6866
O30	Mehrlingsschwangerschaft	67	7.4627	62.6866
N49	Entzündliche Krankheiten der männlichen Genitalorgane, anderenorts nicht klassifiziert	67	4.4776	64.1791
S21	Offene Wunde des Thorax	66	6.0606	54.5455
S99	Sonstige und nicht näher bezeichnete Verletzungen der Knöchelregion und des Fußes	66	7.5758	66.6667
N21	Stein in den unteren Harnwegen	66	4.5455	69.697
I72	Sonstiges Aneurysma	66	12.1212	54.5455
N77	Vulvovaginale Ulzeration und Entzündung bei anderenorts klassifizierten Krankheiten	65	3.0769	67.6923
F51	Nichtorganische Schlafstörungen	65	4.6154	78.4615
F52	Sexuelle Funktionsstörungen, nicht verursacht durch eine organische Störung oder Krankheit	65	0	63.0769
S29	Sonstige und nicht näher bezeichnete Verletzungen des Thorax	64	6.25	50
G30	Alzheimer-Krankheit	64	1.5625	51.5625
L92	Granulomatöse Krankheiten der Haut und der Unterhaut	63	1.5873	52.381
Z31	Fertilisationsfördernde Maßnahmen	62	1.6129	69.3548
Q61	Zystische Nierenkrankheit	61	6.5574	47.541
S67	Zerquetschung des Handgelenkes und der Hand	61	1.6393	75.4098
F22	Anhaltende wahnhafte Störungen	60	25	58.3333
Z76	Personen, die das Gesundheitswesen aus sonstigen Gründen in Anspruch nehmen	59	1.6949	57.6271
N99	Krankheiten des Urogenitalsystems nach medizinischen Maßnahmen, anderenorts nicht klassifiziert	59	6.7797	67.7966
G03	Meningitis durch sonstige und nicht näher bezeichnete Ursachen	58	15.5172	51.7241
F25	Schizoaffektive Störungen	58	36.2069	60.3448
E83	Störungen des Mineralstoffwechsels	58	1.7241	65.5172
L01	Impetigo	57	0	61.4035
S03	Luxation, Verstauchung und Zerrung von Gelenken und Bändern des Kopfes	57	3.5088	52.6316
F11	Psychische und Verhaltensstörungen durch Opioide	57	8.7719	49.1228
N43	Hydrozele und Spermatozele	57	0	45.614
M00	Eitrige Arthritis	57	10.5263	57.8947
T67	Schäden durch Hitze und Sonnenlicht	57	1.7544	70.1754
D32	Gutartige Neubildung der Meningen	57	7.0175	31.5789
F90	Hyperkinetische Störungen	57	0	84.2105
I60	Subarachnoidalblutung	56	33.9286	60.7143
I77	Sonstige Krankheiten der Arterien und Arteriolen	56	7.1429	62.5
K20	Ösophagitis	56	8.9286	53.5714
N60	Gutartige Mammadysplasie [Brustdrüsendysplasie]	56	1.7857	48.2143
M45	Spondylitis ankylosans	56	5.3571	66.0714
N44	Hodentorsion und Hydatidentorsion	56	14.2857	55.3571
N08	Glomeruläre Krankheiten bei anderenorts klassifizierten Krankheiten	56	3.5714	51.7857
G55	Kompression von Nervenwurzeln und Nervenplexus bei anderenorts klassifizierten Krankheiten	56	10.7143	53.5714
N35	Harnröhrenstriktur	55	5.4545	54.5455
N75	Krankheiten der Bartholin-Drüsen	55	3.6364	65.4545
L71	Rosazea	55	0	69.0909
R17	Gelbsucht, nicht näher bezeichnet	55	32.7273	76.3636
T19	Fremdkörper im Urogenitaltrakt	55	0	69.0909
F00	Demenz bei Alzheimer-Krankheit	54	3.7037	55.5556
G82	Paraparese und Paraplegie, Tetraparese und Tetraplegie	54	7.4074	46.2963
D18	Hämangiom und Lymphangiom	54	1.8519	66.6667
A60	Infektionen des Anogenitalbereiches durch Herpesviren [Herpes simplex]	54	0	66.6667
C91	Lymphatische Leukämie	54	12.963	53.7037
F50	Essstörungen	53	5.6604	52.8302
R74	Abnorme Serumenzymwerte	53	7.5472	52.8302
O90	Wochenbettkomplikationen, anderenorts nicht klassifiziert	53	1.8868	64.1509
E89	Endokrine und Stoffwechselstörungen nach medizinischen Maßnahmen, anderenorts nicht klassifiziert	53	7.5472	71.6981
M31	Sonstige nekrotisierende Vaskulopathien	53	9.434	62.2642
H13	Affektionen der Konjunktiva bei anderenorts klassifizierten Krankheiten	51	0	72.549
R15	Stuhlinkontinenz	51	1.9608	39.2157
B96	Sonstige Bakterien als Ursache von Krankheiten, die in anderen Kapiteln klassifiziert sind	51	0	54.902
T73	Schäden durch sonstigen Mangel	51	5.8824	50.9804
I38	Endokarditis, Herzklappe nicht näher bezeichnet	51	23.5294	58.8235
O80	Spontangeburt eines Einlings	50	6	66
T02	Frakturen mit Beteiligung mehrerer Körperregionen	50	4	38
B95	Streptokokken und Staphylokokken als Ursache von Krankheiten, die in anderen Kapiteln klassifiziert sind	50	0	54
H05	Affektionen der Orbita	50	6	52
M05	Seropositive chronische Polyarthritis	49	0	38.7755
Z94	Zustand nach Organ- oder Gewebetransplantation	49	8.1633	71.4286
L21	Seborrhoisches Ekzem	49	2.0408	69.3878
D43	Neubildung unsicheren oder unbekannten Verhaltens des Gehirns und des Zentralnervensystems	49	6.1224	59.1837
J05	Akute obstruktive Laryngitis [Krupp] und Epiglottitis	48	6.25	58.3333
R64	Kachexie	48	10.4167	56.25
R61	Hyperhidrose	48	2.0833	64.5833
R79	Sonstige abnorme Befunde der Blutchemie	48	6.25	52.0833
D70	Agranulozytose und Neutropenie	48	4.1667	58.3333
G95	Sonstige Krankheiten des Rückenmarkes	48	4.1667	52.0833
H49	Strabismus paralyticus	47	21.2766	48.9362
J80	Atemnotsyndrom des Erwachsenen [ARDS]	47	6.383	55.3191
D12	Gutartige Neubildung des Kolons, des Rektums, des Analkanals und des Anus	47	8.5106	48.9362
Z83	Andere spezifische Krankheiten in der Familienanamnese	47	0	74.4681
D36	Gutartige Neubildung an sonstigen und nicht näher bezeichneten Lokalisationen	47	2.1277	59.5745
C54	Bösartige Neubildung des Corpus uteri	46	4.3478	52.1739
Z63	Andere Kontaktanlässe mit Bezug auf den engeren Familienkreis	46	4.3478	63.0435
J46	Status asthmaticus	46	21.7391	54.3478
R82	Sonstige abnorme Urinbefunde	45	6.6667	73.3333
T87	Komplikationen, die für Replantation und Amputation bezeichnend sind	45	6.6667	37.7778
T58	Toxische Wirkung von Kohlenmonoxid	45	0	53.3333
I13	Hypertensive Herz- und Nierenkrankheit	45	6.6667	55.5556
S56	Verletzung von Muskeln und Sehnen in Höhe des Unterarmes	44	4.5455	50
S37	Verletzung der Harnorgane und der Beckenorgane	44	9.0909	56.8182
R80	Isolierte Proteinurie	44	9.0909	61.3636
K75	Sonstige entzündliche Leberkrankheiten	44	13.6364	56.8182
Z24	Notwendigkeit der Impfung [Immunisierung] gegen bestimmte einzelne Viruskrankheiten	44	0	65.9091
N17	Akutes Nierenversagen	44	15.9091	38.6364
F07	Persönlichkeits- und Verhaltensstörung aufgrund einer Krankheit, Schädigung oder Funktionsstörung des Gehirns	44	11.3636	38.6364
Z72	Probleme mit Bezug auf die Lebensführung	44	13.6364	47.7273
I05	Rheumatische Mitralklappenkrankheiten	43	11.6279	69.7674
J12	Viruspneumonie, anderenorts nicht klassifiziert	43	4.6512	62.7907
O82	Geburt eines Einlings durch Schnittentbindung [Sectio caesarea]	43	2.3256	58.1395
A38	Scharlach	43	0	79.0698
C77	Sekundäre und nicht näher bezeichnete bösartige Neubildung der Lymphknoten	42	2.381	35.7143
M87	Knochennekrose	42	9.5238	52.381
J94	Sonstige Krankheitszustände der Pleura	42	9.5238	57.1429
J37	Chronische Laryngitis und Laryngotracheitis	42	0	59.5238
R90	Abnorme Befunde bei der bildgebenden Diagnostik des Zentralnervensystems	41	7.3171	43.9024
C22	Bösartige Neubildung der Leber und der intrahepatischen Gallengänge	41	9.7561	51.2195
Z49	Dialysebehandlung	41	7.3171	63.4146
N36	Sonstige Krankheiten der Harnröhre	41	9.7561	41.4634
C13	Bösartige Neubildung des Hypopharynx	40	2.5	50
H46	Neuritis nervi optici	40	10	55
D21	Sonstige gutartige Neubildungen des Bindegewebes und anderer Weichteilgewebe	40	2.5	52.5
I79	Krankheiten der Arterien, Arteriolen und Kapillaren bei anderenorts klassifizierten Krankheiten	40	2.5	40
R78	Nachweis von Drogen und anderen Substanzen, die normalerweise nicht im Blut vorhanden sind	40	5	47.5
Z29	Notwendigkeit von anderen prophylaktischen Maßnahmen	40	2.5	65
Z74	Probleme mit Bezug auf Pflegebedürftigkeit	39	10.2564	51.2821
F55	Schädlicher Gebrauch von nichtabhängigkeitserzeugenden Substanzen	39	17.9487	74.359
F05	Delir, nicht durch Alkohol oder andere psychotrope Substanzen bedingt	39	53.8462	51.2821
F79	Nicht näher bezeichnete Intelligenzminderung	39	5.1282	56.4103
N86	Erosion und Ektropium der Cervix uteri	39	0	48.7179
E61	Mangel an sonstigen Spurenelementen	39	0	64.1026
N91	Ausgebliebene, zu schwache oder zu seltene Menstruation	39	2.5641	53.8462
K70	Alkoholische Leberkrankheit	39	7.6923	56.4103
A84	Virusenzephalitis, durch Zecken übertragen	39	2.5641	58.9744
J69	Pneumonie durch feste und flüssige Substanzen	39	30.7692	74.359
L56	Sonstige akute Hautveränderungen durch Ultraviolettstrahlen	39	0	76.9231
Z85	Bösartige Neubildung in der Eigenanamnese	39	7.6923	51.2821
D86	Sarkoidose	38	10.5263	50
H51	Sonstige Störungen der Blickbewegungen	38	0	76.3158
K90	Intestinale Malabsorption	38	7.8947	60.5263
N80	Endometriose	38	0	57.8947
S16	Verletzung von Muskeln und Sehnen in Halshöhe	38	0	60.5263
C90	Plasmozytom und bösartige Plasmazellen-Neubildungen	38	7.8947	57.8947
I12	Hypertensive Nierenkrankheit	38	15.7895	68.4211
C92	Myeloische Leukämie	38	10.5263	63.1579
G41	Status epilepticus	37	13.5135	37.8378
D45	Polycythaemia vera	37	0	18.9189
O24	Diabetes mellitus in der Schwangerschaft	37	10.8108	59.4595
Z45	Anpassung und Handhabung eines implantierten medizinischen Gerätes	37	5.4054	54.0541
T93	Folgen von Verletzungen der unteren Extremität	37	5.4054	51.3514
R27	Sonstige Koordinationsstörungen	37	8.1081	51.3514
H21	Sonstige Affektionen der Iris und des Ziliarkörpers	37	8.1081	72.973
C82	Follikuläres [noduläres] Non-Hodgkin-Lymphom	37	0	78.3784
G53	Krankheiten der Hirnnerven bei anderenorts klassifizierten Krankheiten	37	0	70.2703
L93	Lupus erythematodes	36	5.5556	80.5556
O62	Abnorme Wehentätigkeit	36	0	61.1111
G70	Myasthenia gravis und sonstige neuromuskuläre Krankheiten	36	0	63.8889
O41	Sonstige Veränderungen des Fruchtwassers und der Eihäute	36	5.5556	50
D34	Gutartige Neubildung der Schilddrüse	35	5.7143	62.8571
K06	Sonstige Krankheiten der Gingiva und des zahnlosen Alveolarkammes	35	8.5714	28.5714
F34	Anhaltende affektive Störungen	35	8.5714	60
N71	Entzündliche Krankheit des Uterus, ausgenommen der Zervix	35	5.7143	68.5714
F42	Zwangsstörung	35	5.7143	60
Q82	Sonstige angeborene Fehlbildungen der Haut	35	11.4286	45.7143
K27	Ulcus pepticum, Lokalisation nicht näher bezeichnet	35	0	48.5714
O28	Abnorme Befunde bei der Screeninguntersuchung der Mutter zur pränatalen Diagnostik	35	0	42.8571
Q65	Angeborene Deformitäten der Hüfte	35	2.8571	57.1429
S97	Zerquetschung des oberen Sprunggelenkes und des Fußes	35	0	68.5714
C15	Bösartige Neubildung des Ösophagus	34	14.7059	61.7647
N90	Sonstige nichtentzündliche Krankheiten der Vulva und des Perineums	34	2.9412	52.9412
J10	Grippe durch sonstige nachgewiesene Influenzaviren	34	0	70.5882
C73	Bösartige Neubildung der Schilddrüse	34	2.9412	50
F91	Störungen des Sozialverhaltens	34	26.4706	70.5882
C95	Leukämie nicht näher bezeichneten Zelltyps	34	23.5294	67.6471
D35	Gutartige Neubildung sonstiger und nicht näher bezeichneter endokriner Drüsen	33	6.0606	81.8182
K38	Sonstige Krankheiten der Appendix	33	30.303	45.4545
J95	Krankheiten der Atemwege nach medizinischen Maßnahmen, anderenorts nicht klassifiziert	33	9.0909	60.6061
M95	Sonstige erworbene Deformitäten des Muskel-Skelett-Systems und des Bindegewebes	33	0	72.7273
C71	Bösartige Neubildung des Gehirns	33	9.0909	45.4545
D39	Neubildung unsicheren oder unbekannten Verhaltens der weiblichen Genitalorgane	33	3.0303	45.4545
O98	Infektiöse und parasitäre Krankheiten der Mutter, die anderenorts klassifizierbar sind, die jedoch Schwangerschaft, Geburt und Wochenbett komplizieren	33	0	57.5758
E23	Unterfunktion und andere Störungen der Hypophyse	33	0	60.6061
E80	Störungen des Porphyrin- und Bilirubinstoffwechsels	33	6.0606	57.5758
J84	Sonstige interstitielle Lungenkrankheiten	32	15.625	65.625
N04	Nephrotisches Syndrom	32	12.5	53.125
N42	Sonstige Krankheiten der Prostata	32	12.5	65.625
G21	Sekundäres Parkinson-Syndrom	32	0	50
E34	Sonstige endokrine Störungen	31	9.6774	48.3871
E84	Zystische Fibrose	31	0	58.0645
T65	Toxische Wirkung sonstiger und nicht näher bezeichneter Substanzen	31	16.129	35.4839
A54	Gonokokkeninfektion	31	0	80.6452
B16	Akute Virushepatitis B	31	9.6774	51.6129
C81	Hodgkin-Krankheit [Lymphogranulomatose]	31	3.2258	48.3871
Z25	Notwendigkeit der Impfung [Immunisierung] gegen andere einzelne Viruskrankheiten	31	3.2258	25.8065
D46	Myelodysplastische Syndrome	31	9.6774	54.8387
G04	Enzephalitis, Myelitis und Enzephalomyelitis	30	10	76.6667
E12	Diabetes mellitus in Verbindung mit Fehl- oder Mangelernährung [Malnutrition]	30	0	43.3333
I40	Akute Myokarditis	30	30	66.6667
G91	Hydrozephalus	30	20	56.6667
S98	Traumatische Amputation am oberen Sprunggelenk und Fuß	30	0	26.6667
L24	Toxische Kontaktdermatitis	30	0	70
N85	Sonstige nichtentzündliche Krankheiten des Uterus, ausgenommen der Zervix	29	0	37.931
M02	Reaktive Arthritiden	29	0	65.5172
C49	Bösartige Neubildung sonstigen Bindegewebes und anderer Weichteilgewebe	29	31.0345	79.3103
K65	Peritonitis	29	34.4828	51.7241
T06	Sonstige Verletzungen mit Beteiligung mehrerer Körperregionen, anderenorts nicht klassifiziert	29	3.4483	62.069
Z87	Andere Krankheiten oder Zustände in der Eigenanamnese	29	10.3448	65.5172
F30	Manische Episode	29	20.6897	62.069
T92	Folgen von Verletzungen der oberen Extremität	29	0	48.2759
E28	Ovarielle Dysfunktion	28	3.5714	64.2857
N88	Sonstige nichtentzündliche Krankheiten der Cervix uteri	28	3.5714	50
D47	Sonstige Neubildungen unsicheren oder unbekannten Verhaltens des lymphatischen, blutbildenden und verwandten Gewebes	28	3.5714	53.5714
L57	Hautveränderungen durch chronische Exposition gegenüber nichtionisierender Strahlung	28	3.5714	53.5714
L85	Sonstige Epidermisverdickung	28	0	42.8571
A05	Sonstige bakteriell bedingte Lebensmittelvergiftungen	28	10.7143	57.1429
K71	Toxische Leberkrankheit	28	17.8571	60.7143
M96	Krankheiten des Muskel-Skelett-Systems nach medizinischen Maßnahmen, anderenorts nicht klassifiziert	27	3.7037	51.8519
F70	Leichte Intelligenzminderung	27	14.8148	40.7407
A98	Sonstige hämorrhagische Viruskrankheiten, anderenorts nicht klassifiziert	27	11.1111	59.2593
O32	Betreuung der Mutter bei festgestellter oder vermuteter Lage- und Einstellungsanomalie des Feten	27	0	70.3704
T12	Fraktur der unteren Extremität, Höhe nicht näher bezeichnet	27	18.5185	55.5556
A37	Keuchhusten	27	0	85.1852
I66	Verschluss und Stenose zerebraler Arterien ohne resultierenden Hirninfarkt	27	22.2222	40.7407
C68	Bösartige Neubildung sonstiger und nicht näher bezeichneter Harnorgane	27	14.8148	44.4444
A63	Sonstige vorwiegend durch Geschlechtsverkehr übertragene Krankheiten, anderenorts nicht klassifiziert	26	0	42.3077
O44	Placenta praevia	26	3.8462	53.8462
K41	Hernia femoralis	26	3.8462	26.9231
I31	Sonstige Krankheiten des Perikards	26	15.3846	38.4615
U80	Erreger mit bestimmten Antibiotikaresistenzen, die besondere therapeutische oder hygienische Maßnahmen erfordern	26	0	23.0769
I07	Rheumatische Trikuspidalklappenkrankheiten	26	15.3846	34.6154
Z89	Extremitätenverlust	26	0	50
T10	Fraktur der oberen Extremität, Höhe nicht näher bezeichnet	26	26.9231	88.4615
S85	Verletzung von Blutgefäßen in Höhe des Unterschenkels	26	0	42.3077
G90	Krankheiten des autonomen Nervensystems	25	12	56
S49	Sonstige und nicht näher bezeichnete Verletzungen der Schulter und des Oberarmes	25	0	84
J33	Nasenpolyp	25	0	72
S11	Offene Wunde des Halses	25	4	36
O03	Spontanabort	25	4	56
Q60	Nierenagenesie und sonstige Reduktionsdefekte der Niere	25	4	72
H55	Nystagmus und sonstige abnorme Augenbewegungen	25	24	60
Q14	Angeborene Fehlbildung des hinteren Augenabschnittes	24	0	37.5
R44	Sonstige Symptome, die die Sinneswahrnehmungen und das Wahrnehmungsvermögen betreffen	24	25	58.3333
N73	Sonstige entzündliche Krankheiten im weiblichen Becken	24	8.3333	58.3333
N97	Sterilität der Frau	24	0	25
N84	Polyp des weiblichen Genitaltraktes	24	4.1667	50
D23	Sonstige gutartige Neubildungen der Haut	24	0	62.5
T90	Folgen von Verletzungen des Kopfes	24	4.1667	37.5
L82	Seborrhoische Keratose	24	0	33.3333
Q21	Angeborene Fehlbildungen der Herzsepten	24	12.5	79.1667
D61	Sonstige aplastische Anämien	24	20.8333	66.6667
S64	Verletzung von Nerven in Höhe des Handgelenkes und der Hand	24	20.8333	41.6667
T45	Vergiftung durch primär systemisch und auf das Blut wirkende Mittel, anderenorts nicht klassifiziert	23	0	56.5217
D84	Sonstige Immundefekte	23	0	86.9565
K55	Gefäßkrankheiten des Darmes	23	21.7391	47.8261
N26	Schrumpfniere, nicht näher bezeichnet	23	4.3478	65.2174
T29	Verbrennungen oder Verätzungen mehrerer Körperregionen	23	0	52.1739
C53	Bösartige Neubildung der Cervix uteri	23	13.0435	47.8261
I08	Krankheiten mehrerer Herzklappen	23	0	56.5217
C55	Bösartige Neubildung des Uterus, Teil nicht näher bezeichnet	23	26.087	78.2609
T07	Nicht näher bezeichnete multiple Verletzungen	22	18.1818	63.6364
Z20	Kontakt mit und Exposition gegenüber übertragbaren Krankheiten	22	0	63.6364
T03	Luxationen, Verstauchungen und Zerrungen mit Beteiligung mehrerer Körperregionen	22	9.0909	40.9091
I97	Kreislaufkomplikationen nach medizinischen Maßnahmen, anderenorts nicht klassifiziert	22	13.6364	86.3636
N02	Rezidivierende und persistierende Hämaturie	22	13.6364	81.8182
B33	Sonstige Viruskrankheiten, anderenorts nicht klassifiziert	22	13.6364	50
B09	Nicht näher bezeichnete Virusinfektion, die durch Haut- und Schleimhautläsionen gekennzeichnet ist	22	0	72.7273
L91	Hypertrophe Hautkrankheiten	22	0	50
N63	Nicht näher bezeichnete Knoten in der Mamma [Brustdrüse]	22	0	50
M14	Arthropathien bei sonstigen anderenorts klassifizierten Krankheiten	22	0	50
N62	Hypertrophie der Mamma [Brustdrüse]	22	0	50
C26	Bösartige Neubildung sonstiger und ungenau bezeichneter Verdauungsorgane	22	13.6364	59.0909
C83	Diffuses Non-Hodgkin-Lymphom	21	0	57.1429
D38	Neubildung unsicheren oder unbekannten Verhaltens des Mittelohres, der Atmungsorgane und der intrathorakalen Organe	21	0	76.1905
I85	Ösophagusvarizen	21	23.8095	57.1429
D51	Vitamin-B12-Mangelanämie	21	9.5238	42.8571
C24	Bösartige Neubildung sonstiger und nicht näher bezeichneter Teile der Gallenwege	21	4.7619	66.6667
H95	Krankheiten des Ohres und des Warzenfortsatzes nach medizinischen Maßnahmen, anderenorts nicht klassifiziert	21	0	57.1429
D63	Anämie bei chronischen, anderenorts klassifizierten Krankheiten	21	4.7619	52.381
D13	Gutartige Neubildung sonstiger und ungenau bezeichneter Teile des Verdauungssystems	21	0	52.381
G80	Infantile Zerebralparese	21	9.5238	47.619
D33	Gutartige Neubildung des Gehirns und anderer Teile des Zentralnervensystems	21	0	38.0952
M85	Sonstige Veränderungen der Knochendichte und -struktur	21	4.7619	57.1429
Q90	Down-Syndrom	20	15	60
Z56	Kontaktanlässe mit Bezug auf das Berufsleben	20	5	50
R54	Senilität	20	10	65
R93	Abnorme Befunde bei der bildgebenden Diagnostik sonstiger Körperstrukturen	20	5	75
M12	Sonstige näher bezeichnete Arthropathien	20	25	60
D44	Neubildung unsicheren oder unbekannten Verhaltens der endokrinen Drüsen	20	5	60
F09	Nicht näher bezeichnete organische oder symptomatische psychische Störung	20	15	35
N11	Chronische tubulointerstitielle Nephritis	20	10	80
O86	Sonstige Wochenbettinfektionen	20	0	50
A16	Tuberkulose der Atmungsorgane, weder bakteriologisch, molekularbiologisch noch histologisch gesichert	19	15.7895	57.8947
R34	Anurie und Oligurie	19	42.1053	84.2105
E53	Mangel an sonstigen Vitaminen des Vitamin-B-Komplexes	19	5.2632	63.1579
C10	Bösartige Neubildung des Oropharynx	19	5.2632	42.1053
R01	Herzgeräusche und andere Herz-Schallphänomene	19	5.2632	63.1579
H71	Cholesteatom des Mittelohres	19	0	47.3684
B83	Sonstige Helminthosen	18	0	72.2222
U50	Motorische Funktionseinschränkung	18	0	33.3333
N82	Fisteln mit Beteiligung des weiblichen Genitaltraktes	18	11.1111	11.1111
F62	Andauernde Persönlichkeitsänderungen, nicht Folge einer Schädigung oder Krankheit des Gehirns	18	16.6667	66.6667
D62	Akute Blutungsanämie	18	11.1111	61.1111
R99	Sonstige ungenau oder nicht näher bezeichnete Todesursachen	18	0	66.6667
T91	Folgen von Verletzungen des Halses und des Rumpfes	18	0	55.5556
O68	Komplikationen bei Wehen und Entbindung durch fetalen Distress [fetal distress] [fetaler Gefahrenzustand]	18	0	88.8889
L81	Sonstige Störungen der Hautpigmentierung	18	5.5556	66.6667
F69	Nicht näher bezeichnete Persönlichkeits- und Verhaltensstörung	17	0	58.8235
O43	Pathologische Zustände der Plazenta	17	5.8824	52.9412
H31	Sonstige Affektionen der Aderhaut	17	23.5294	58.8235
B80	Enterobiasis	17	0	76.4706
Q64	Sonstige angeborene Fehlbildungen des Harnsystems	17	5.8824	58.8235
H70	Mastoiditis und verwandte Zustände	17	5.8824	64.7059
F68	Andere Persönlichkeits- und Verhaltensstörungen	17	0	41.1765
Z21	Asymptomatische HIV-Infektion [Humane Immundefizienz-Virusinfektion]	17	0	70.5882
Z39	Postpartale Betreuung und Untersuchung der Mutter	17	0	82.3529
Q74	Sonstige angeborene Fehlbildungen der Extremität(en)	17	5.8824	70.5882
G71	Primäre Myopathien	17	11.7647	64.7059
B15	Akute Virushepatitis A	16	12.5	62.5
A02	Sonstige Salmonelleninfektionen	16	0	75
B86	Skabies	16	0	50
D10	Gutartige Neubildung des Mundes und des Pharynx	16	6.25	62.5
D24	Gutartige Neubildung der Brustdrüse [Mamma]	16	0	68.75
H03	Affektionen des Augenlides bei anderenorts klassifizierten Krankheiten	16	0	75
S96	Verletzung von Muskeln und Sehnen in Höhe des Knöchels und des Fußes	16	6.25	62.5
B85	Pedikulose [Läusebefall] und Phthiriasis [Filzläusebefall]	16	0	87.5
O12	Gestationsödeme und Gestationsproteinurie [schwangerschaftsinduziert] ohne Hypertonie	16	6.25	31.25
Z53	Personen, die Einrichtungen des Gesundheitswesens wegen spezifischer Maßnahmen aufgesucht haben, die aber nicht durchgeführt wurden	16	0	50
H30	Chorioretinitis	16	0	43.75
D31	Gutartige Neubildung des Auges und der Augenanhangsgebilde	16	0	43.75
L12	Pemphigoidkrankheiten	16	0	75
C02	Bösartige Neubildung sonstiger und nicht näher bezeichneter Teile der Zunge	16	0	43.75
B26	Mumps	15	20	73.3333
T42	Vergiftung durch Antiepileptika, Sedativa, Hypnotika und Antiparkinsonmittel	15	33.3333	46.6667
F98	Andere Verhaltens- und emotionale Störungen mit Beginn in der Kindheit und Jugend	15	0	60
L65	Sonstiger Haarausfall ohne Narbenbildung	15	0	60
D05	Carcinoma in situ der Brustdrüse [Mamma]	15	0	73.3333
E74	Sonstige Störungen des Kohlenhydratstoffwechsels	15	0	60
Z41	Maßnahmen aus anderen Gründen als der Wiederherstellung des Gesundheitszustandes	15	0	86.6667
E65	Lokalisierte Adipositas	15	13.3333	53.3333
C41	Bösartige Neubildung des Knochens und des Gelenkknorpels sonstiger und nicht näher bezeichneter Lokalisationen	15	0	60
M11	Sonstige Kristall-Arthropathien	15	0	66.6667
Z64	Kontaktanlässe mit Bezug auf bestimmte psychosoziale Umstände	15	0	80
Z60	Kontaktanlässe mit Bezug auf die soziale Umgebung	15	13.3333	33.3333
K73	Chronische Hepatitis, anderenorts nicht klassifiziert	15	6.6667	46.6667
F12	Psychische und Verhaltensstörungen durch Cannabinoide	14	0	28.5714
I06	Rheumatische Aortenklappenkrankheiten	14	0	78.5714
S79	Sonstige und nicht näher bezeichnete Verletzungen der Hüfte und des Oberschenkels	14	0	64.2857
G31	Sonstige degenerative Krankheiten des Nervensystems, anderenorts nicht klassifiziert	14	14.2857	78.5714
D16	Gutartige Neubildung des Knochens und des Gelenkknorpels	14	0	28.5714
H74	Sonstige Krankheiten des Mittelohres und des Warzenfortsatzes	14	0	64.2857
D03	Melanoma in situ	14	0	28.5714
E25	Adrenogenitale Störungen	14	7.1429	92.8571
G99	Sonstige Krankheiten des Nervensystems bei anderenorts klassifizierten Krankheiten	14	0	85.7143
R96	Sonstiger plötzlicher Tod unbekannter Ursache	14	0	64.2857
J68	Krankheiten der Atmungsorgane durch Einatmen von chemischen Substanzen, Gasen, Rauch und Dämpfen	14	0	64.2857
T86	Versagen und Abstoßung von transplantierten Organen und Geweben	14	14.2857	57.1429
R43	Störungen des Geruchs- und Geschmackssinnes	14	14.2857	57.1429
D75	Sonstige Krankheiten des Blutes und der blutbildenden Organe	14	0	85.7143
L42	Pityriasis rosea	14	0	64.2857
G46	Zerebrale Gefäßsyndrome bei zerebrovaskulären Krankheiten	14	14.2857	21.4286
D01	Carcinoma in situ sonstiger und nicht näher bezeichneter Verdauungsorgane	13	38.4615	69.2308
I78	Krankheiten der Kapillaren	13	0	61.5385
I02	Rheumatische Chorea	13	0	46.1538
F63	Abnorme Gewohnheiten und Störungen der Impulskontrolle	13	7.6923	53.8462
F39	Nicht näher bezeichnete affektive Störung	13	23.0769	53.8462
D40	Neubildung unsicheren oder unbekannten Verhaltens der männlichen Genitalorgane	13	15.3846	61.5385
F80	Umschriebene Entwicklungsstörungen des Sprechens und der Sprache	13	15.3846	46.1538
S65	Verletzung von Blutgefäßen in Höhe des Handgelenkes und der Hand	13	23.0769	76.9231
G08	Intrakranielle und intraspinale Phlebitis und Thrombophlebitis	13	7.6923	53.8462
G12	Spinale Muskelatrophie und verwandte Syndrome	13	7.6923	53.8462
I00	Rheumatisches Fieber ohne Angabe einer Herzbeteiligung	13	15.3846	61.5385
G52	Krankheiten sonstiger Hirnnerven	13	0	53.8462
H45	Affektionen des Glaskörpers und des Augapfels bei anderenorts klassifizierten Krankheiten	13	7.6923	53.8462
D07	Carcinoma in situ sonstiger und nicht näher bezeichneter Genitalorgane	13	15.3846	69.2308
O22	Venenkrankheiten als Komplikation in der Schwangerschaft	13	0	84.6154
R46	Symptome, die das äußere Erscheinungsbild und das Verhalten betreffen	12	16.6667	41.6667
O45	Vorzeitige Plazentalösung [Abruptio placentae]	12	8.3333	75
Q63	Sonstige angeborene Fehlbildungen der Niere	12	16.6667	58.3333
D56	Thalassämie	12	0	91.6667
O72	Postpartale Blutung	12	16.6667	50
I22	Rezidivierender Myokardinfarkt	12	16.6667	33.3333
L28	Lichen simplex chronicus und Prurigo	12	8.3333	58.3333
Z50	Rehabilitationsmaßnahmen	12	0	33.3333
B17	Sonstige akute Virushepatitis	12	16.6667	33.3333
Q85	Phakomatosen, anderenorts nicht klassifiziert	12	0	33.3333
T68	Hypothermie	12	8.3333	16.6667
F54	Psychologische Faktoren oder Verhaltensfaktoren bei anderenorts klassifizierten Krankheiten	12	8.3333	66.6667
M07	Arthritis psoriatica und Arthritiden bei gastrointestinalen Grundkrankheiten	12	0	58.3333
C62	Bösartige Neubildung des Hodens	12	0	58.3333
L66	Narbige Alopezie [Haarausfall mit Narbenbildung]	12	0	83.3333
C04	Bösartige Neubildung des Mundbodens	11	27.2727	63.6364
C51	Bösartige Neubildung der Vulva	11	9.0909	36.3636
T40	Vergiftung durch Betäubungsmittel und Psychodysleptika [Halluzinogene]	11	27.2727	18.1818
T70	Schäden durch Luft- und Wasserdruck	11	0	81.8182
Q25	Angeborene Fehlbildungen der großen Arterien	11	9.0909	63.6364
D66	Hereditärer Faktor-VIII-Mangel	11	0	81.8182
T04	Zerquetschungen mit Beteiligung mehrerer Körperregionen	11	0	63.6364
O04	Ärztlich eingeleiteter Abort	11	9.0909	72.7273
L51	Erythema exsudativum multiforme	11	18.1818	36.3636
N03	Chronisches nephritisches Syndrom	11	45.4545	54.5455
G61	Polyneuritis	11	18.1818	63.6364
E56	Sonstige Vitaminmangelzustände	11	0	36.3636
J47	Bronchiektasen	11	9.0909	45.4545
T74	Missbrauch von Personen	11	0	81.8182
E46	Nicht näher bezeichnete Energie- und Eiweißmangelernährung	11	9.0909	90.9091
Q78	Sonstige Osteochondrodysplasien	10	0	90
D04	Carcinoma in situ der Haut	10	0	50
I01	Rheumatisches Fieber mit Herzbeteiligung	10	10	80
Q04	Sonstige angeborene Fehlbildungen des Gehirns	10	0	70
A03	Shigellose [Bakterielle Ruhr]	10	0	80
T33	Oberflächliche Erfrierung	10	0	60
E27	Sonstige Krankheiten der Nebenniere	10	20	90
F72	Schwere Intelligenzminderung	10	0	20
R91	Abnorme Befunde bei der bildgebenden Diagnostik der Lunge	10	10	60
S08	Traumatische Amputation von Teilen des Kopfes	10	20	80
D02	Carcinoma in situ des Mittelohres und des Atmungssystems	10	40	80
C76	Bösartige Neubildung sonstiger und ungenau bezeichneter Lokalisationen	10	40	40
G37	Sonstige demyelinisierende Krankheiten des Zentralnervensystems	10	10	10
R77	Sonstige Veränderungen der Plasmaproteine	10	10	50
K02	Zahnkaries	10	0	80
I30	Akute Perikarditis	10	30	60
A23	Brucellose	10	0	80
F28	Sonstige nichtorganische psychotische Störungen	10	80	50
E67	Sonstige Überernährung	10	10	90
R70	Beschleunigte Blutkörperchensenkungsreaktion und Veränderungen der Plasmaviskosität	10	0	10
R72	Veränderung der Leukozyten, anderenorts nicht klassifiziert	10	10	40
C09	Bösartige Neubildung der Tonsille	10	0	30
D28	Gutartige Neubildung sonstiger und nicht näher bezeichneter weiblicher Genitalorgane	10	0	0
Q24	Sonstige angeborene Fehlbildungen des Herzens	9	11.1111	66.6667
E41	Alimentärer Marasmus	9	0	77.7778
Z22	Keimträger von Infektionskrankheiten	9	0	22.2222
G97	Krankheiten des Nervensystems nach medizinischen Maßnahmen, anderenorts nicht klassifiziert	9	11.1111	44.4444
A52	Spätsyphilis	9	22.2222	66.6667
I46	Herzstillstand	9	22.2222	22.2222
S19	Sonstige und nicht näher bezeichnete Verletzungen des Halses	9	0	33.3333
Q76	Angeborene Fehlbildungen der Wirbelsäule und des knöchernen Thorax	9	0	66.6667
E55	Vitamin-D-Mangel	9	11.1111	100
Z36	Pränatales Screening	9	0	44.4444
J91	Pleuraerguss bei anderenorts klassifizierten Krankheiten	9	0	33.3333
R81	Glukosurie	9	0	33.3333
T46	Vergiftung durch primär auf das Herz-Kreislaufsystem wirkende Mittel	9	22.2222	77.7778
G96	Sonstige Krankheiten des Zentralnervensystems	9	0	55.5556
O13	Gestationshypertonie [schwangerschaftsinduziert] ohne bedeutsame Proteinurie	9	0	33.3333
L52	Erythema nodosum	9	11.1111	66.6667
Z65	Kontaktanlässe mit Bezug auf andere psychosoziale Umstände	9	11.1111	88.8889
Q40	Sonstige angeborene Fehlbildungen des oberen Verdauungstraktes	9	11.1111	66.6667
T28	Verbrennung oder Verätzung sonstiger innerer Organe	9	0	77.7778
Q87	Sonstige näher bezeichnete angeborene Fehlbildungssyndrome mit Beteiligung mehrerer Systeme	9	0	77.7778
C01	Bösartige Neubildung des Zungengrundes	9	11.1111	55.5556
E21	Hyperparathyreoidismus und sonstige Krankheiten der Nebenschilddrüse	9	22.2222	44.4444
S26	Verletzung des Herzens	9	33.3333	55.5556
D53	Sonstige alimentäre Anämien	9	0	77.7778
Q18	Sonstige angeborene Fehlbildungen des Gesichtes und des Halses	9	11.1111	77.7778
B24	Nicht näher bezeichnete HIV-Krankheit [Humane Immundefizienz-Viruskrankheit]	8	0	87.5
H80	Otosklerose	8	0	75
S34	Verletzung der Nerven und des lumbalen Rückenmarkes in Höhe des Abdomens, der Lumbosakralgegend und des Beckens	8	12.5	75
A01	Typhus abdominalis und Paratyphus	8	0	100
T35	Erfrierung mit Beteiligung mehrerer Körperregionen und nicht näher bezeichnete Erfrierung	8	0	87.5
N98	Komplikationen im Zusammenhang mit künstlicher Befruchtung	8	0	87.5
D09	Carcinoma in situ sonstiger und nicht näher bezeichneter Lokalisationen	8	12.5	87.5
T98	Folgen sonstiger und nicht näher bezeichneter Wirkungen äußerer Ursachen	8	0	25
C08	Bösartige Neubildung sonstiger und nicht näher bezeichneter großer Speicheldrüsen	8	12.5	12.5
M92	Sonstige juvenile Osteochondrosen	8	0	75
Q07	Sonstige angeborene Fehlbildungen des Nervensystems	8	0	37.5
L80	Vitiligo	8	0	37.5
F95	Ticstörungen	8	0	75
L13	Sonstige bullöse Dermatosen	8	0	75
D80	Immundefekt mit vorherrschendem Antikörpermangel	8	25	50
F66	Psychische und Verhaltensstörungen in Verbindung mit der sexuellen Entwicklung und Orientierung	8	0	75
H62	Krankheiten des äußeren Ohres bei anderenorts klassifizierten Krankheiten	8	0	62.5
D73	Krankheiten der Milz	8	12.5	50
A87	Virusmeningitis	8	25	87.5
O71	Sonstige Verletzungen unter der Geburt	8	0	25
F21	Schizotype Störung	8	0	50
M34	Systemische Sklerose	8	0	62.5
I33	Akute und subakute Endokarditis	8	25	75
S54	Verletzung von Nerven in Höhe des Unterarmes	8	0	62.5
A88	Sonstige Virusinfektionen des Zentralnervensystems, anderenorts nicht klassifiziert	8	0	37.5
C60	Bösartige Neubildung des Penis	7	0	28.5714
F14	Psychische und Verhaltensstörungen durch Kokain	7	0	28.5714
P59	Neugeborenenikterus durch sonstige und nicht näher bezeichnete Ursachen	7	0	85.7143
Q10	Angeborene Fehlbildungen des Augenlides, des Tränenapparates und der Orbita	7	0	28.5714
Q43	Sonstige angeborene Fehlbildungen des Darmes	7	14.2857	71.4286
J86	Pyothorax	7	0	57.1429
Q68	Sonstige angeborene Muskel-Skelett-Deformitäten	7	0	71.4286
B54	Malaria, nicht näher bezeichnet	7	14.2857	57.1429
A06	Amöbiasis	7	28.5714	85.7143
S35	Verletzung von Blutgefäßen in Höhe des Abdomens, der Lumbosakralgegend und des Beckens	7	0	28.5714
C52	Bösartige Neubildung der Vagina	7	14.2857	57.1429
E29	Testikuläre Dysfunktion	7	0	57.1429
Z11	Spezielle Verfahren zur Untersuchung auf infektiöse und parasitäre Krankheiten	7	0	14.2857
L95	Anderenorts nicht klassifizierte Vaskulitis, die auf die Haut begrenzt ist	7	14.2857	57.1429
G11	Hereditäre Ataxie	7	14.2857	100
J16	Pneumonie durch sonstige Infektionserreger, anderenorts nicht klassifiziert	7	42.8571	71.4286
B94	Folgezustände sonstiger und nicht näher bezeichneter infektiöser und parasitärer Krankheiten	7	0	28.5714
A59	Trichomoniasis	7	0	100
T95	Folgen von Verbrennungen, Verätzungen oder Erfrierungen	7	0	85.7143
E68	Folgen der Überernährung	7	0	14.2857
Z02	Untersuchung und Konsultation aus administrativen Gründen	7	0	85.7143
C30	Bösartige Neubildung der Nasenhöhle und des Mittelohres	7	0	42.8571
D89	Sonstige Störungen mit Beteiligung des Immunsystems, anderenorts nicht klassifiziert	7	0	57.1429
B53	Sonstige parasitologisch bestätigte Malaria	7	0	85.7143
C05	Bösartige Neubildung des Gaumens	6	16.6667	33.3333
K28	Ulcus pepticum jejuni	6	50	33.3333
A74	Sonstige Krankheiten durch Chlamydien	6	16.6667	16.6667
T55	Toxische Wirkung von Seifen und Detergenzien	6	16.6667	66.6667
R89	Abnorme Befunde in Untersuchungsmaterialien aus anderen Körperorganen, -systemen und -geweben	6	0	0
Q72	Reduktionsdefekte der unteren Extremität	6	0	66.6667
C06	Bösartige Neubildung sonstiger und nicht näher bezeichneter Teile des Mundes	6	16.6667	66.6667
C75	Bösartige Neubildung sonstiger endokriner Drüsen und verwandter Strukturen	6	0	16.6667
O75	Sonstige Komplikationen bei Wehentätigkeit und Entbindung, anderenorts nicht klassifiziert	6	33.3333	16.6667
A50	Syphilis connata	6	0	66.6667
C45	Mesotheliom	6	0	100
M30	Panarteriitis nodosa und verwandte Zustände	6	0	50
N37	Krankheiten der Harnröhre bei anderenorts klassifizierten Krankheiten	6	0	100
J17	Pneumonie bei anderenorts klassifizierten Krankheiten	6	50	83.3333
K45	Sonstige abdominale Hernien	6	16.6667	66.6667
Z40	Prophylaktische Operation	6	16.6667	33.3333
C48	Bösartige Neubildung des Retroperitoneums und des Peritoneums	6	16.6667	50
S04	Verletzung von Hirnnerven	6	0	50
A15	Tuberkulose der Atmungsorgane, bakteriologisch, molekularbiologisch oder histologisch gesichert	6	0	50
A64	Durch Geschlechtsverkehr übertragene Krankheiten, nicht näher bezeichnet	6	0	83.3333
F92	Kombinierte Störung des Sozialverhaltens und der Emotionen	6	0	83.3333
J82	Eosinophiles Lungeninfiltrat, anderenorts nicht klassifiziert	6	16.6667	33.3333
J67	Allergische Alveolitis durch organischen Staub	6	16.6667	33.3333
D90	Immunkompromittierung nach Bestrahlung, Chemotherapie und sonstigen immunsuppressiven Maßnahmen	6	16.6667	83.3333
C88	Bösartige immunproliferative Krankheiten	6	0	33.3333
Q05	Spina bifida	6	16.6667	66.6667
B67	Echinokokkose	6	0	83.3333
C69	Bösartige Neubildung des Auges und der Augenanhangsgebilde	6	33.3333	83.3333
M91	Juvenile Osteochondrose der Hüfte und des Beckens	6	0	83.3333
T71	Erstickung	6	0	83.3333
D27	Gutartige Neubildung des Ovars	6	0	33.3333
Q79	Angeborene Fehlbildungen des Muskel-Skelett-Systems, anderenorts nicht klassifiziert	6	16.6667	50
D59	Erworbene hämolytische Anämien	6	16.6667	50
D14	Gutartige Neubildung des Mittelohres und des Atmungssystems	6	0	33.3333
Z80	Bösartige Neubildung in der Familienanamnese	6	0	66.6667
A48	Sonstige bakterielle Krankheiten, anderenorts nicht klassifiziert	6	0	66.6667
H06	Affektionen des Tränenapparates und der Orbita bei anderenorts klassifizierten Krankheiten	6	16.6667	33.3333
A53	Sonstige und nicht näher bezeichnete Syphilis	6	0	100
G72	Sonstige Myopathien	6	0	66.6667
L43	Lichen ruber planus	6	0	50
B48	Sonstige Mykosen, anderenorts nicht klassifiziert	6	0	83.3333
S55	Verletzung von Blutgefäßen in Höhe des Unterarmes	5	0	40
Q44	Angeborene Fehlbildungen der Gallenblase, der Gallengänge und der Leber	5	20	60
M32	Systemischer Lupus erythematodes	5	20	60
R87	Abnorme Befunde in Untersuchungsmaterialien aus den weiblichen Genitalorganen	5	0	20
N00	Akutes nephritisches Syndrom	5	0	80
U51	Kognitive Funktionseinschränkung	5	0	100
C17	Bösartige Neubildung des Dünndarmes	5	0	100
O35	Betreuung der Mutter bei festgestellter oder vermuteter Anomalie oder Schädigung des Feten	5	0	80
P00	Schädigung des Feten und Neugeborenen durch Zustände der Mutter, die zur vorliegenden Schwangerschaft keine Beziehung haben müssen	5	0	80
L94	Sonstige lokalisierte Krankheiten des Bindegewebes	5	0	80
K72	Leberversagen, anderenorts nicht klassifiziert	5	0	40
L59	Sonstige Krankheiten der Haut und der Unterhaut durch Strahleneinwirkung	5	20	100
O40	Polyhydramnion	5	0	60
B19	Nicht näher bezeichnete Virushepatitis	5	20	40
H94	Sonstige Krankheiten des Ohres bei anderenorts klassifizierten Krankheiten	5	0	100
D57	Sichelzellenkrankheiten	5	0	20
J70	Krankheiten der Atmungsorgane durch sonstige exogene Substanzen	5	0	60
O70	Dammriss unter der Geburt	5	0	80
T69	Sonstige Schäden durch niedrige Temperatur	5	0	80
C23	Bösartige Neubildung der Gallenblase	5	0	0
Q86	Angeborene Fehlbildungssyndrome durch bekannte äußere Ursachen, anderenorts nicht klassifiziert	5	0	80
T61	Toxische Wirkung schädlicher Substanzen, die mit essbaren Meerestieren aufgenommen wurden	5	20	100
G00	Bakterielle Meningitis, anderenorts nicht klassifiziert	5	20	60
Q67	Angeborene Muskel-Skelett-Deformitäten des Kopfes, des Gesichtes, der Wirbelsäule und des Thorax	5	0	60
F15	Psychische und Verhaltensstörungen durch andere Stimulanzien, einschließlich Koffein	5	0	20
B23	Sonstige Krankheitszustände infolge HIV-Krankheit [Humane Immundefizienz-Viruskrankheit]	5	20	60
T38	Vergiftung durch Hormone und deren synthetische Ersatzstoffe und Antagonisten, anderenorts nicht klassifiziert	5	0	40
N14	Arzneimittel- und schwermetallinduzierte tubulointerstitielle und tubuläre Krankheitszustände	5	0	20
S17	Zerquetschung des Halses	5	0	60
A31	Infektion durch sonstige Mykobakterien	5	0	60
E15	Hypoglykämisches Koma, nichtdiabetisch	5	0	40
M09	Juvenile Arthritis bei anderenorts klassifizierten Krankheiten	5	40	100
L22	Windeldermatitis	5	20	60
S95	Verletzung von Blutgefäßen in Höhe des Knöchels und des Fußes	5	0	60
Q51	Angeborene Fehlbildungen des Uterus und der Cervix uteri	5	0	80
S88	Traumatische Amputation am Unterschenkel	5	0	20
D30	Gutartige Neubildung der Harnorgane	5	0	100
A90	Dengue-Fieber [Klassische Dengue]	5	0	80
E24	Cushing-Syndrom	5	20	40
F71	Mittelgradige Intelligenzminderung	5	0	60
J64	Nicht näher bezeichnete Pneumokoniose	5	40	20
C19	Bösartige Neubildung am Rektosigmoid, Übergang	5	60	60
O64	Geburtshindernis durch Lage-, Haltungs- und Einstellungsanomalien des Feten	5	0	20
D11	Gutartige Neubildung der großen Speicheldrüsen	5	0	100
O15	Eklampsie	5	0	100
R36	Ausfluss aus der Harnröhre	5	0	60
B87	Myiasis	5	0	0
T96	Folgen einer Vergiftung durch Arzneimittel, Drogen und biologisch aktive Substanzen	5	80	60
A56	Sonstige durch Geschlechtsverkehr übertragene Chlamydienkrankheiten	5	0	40
F84	Tief greifende Entwicklungsstörungen	5	20	80
I81	Pfortaderthrombose	5	40	60
S45	Verletzung von Blutgefäßen in Höhe der Schulter und des Oberarmes	5	60	40
D00	Carcinoma in situ der Mundhöhle, des Ösophagus und des Magens	5	0	0
Q38	Sonstige angeborene Fehlbildungen der Zunge, des Mundes und des Rachens	5	0	80
E22	Überfunktion der Hypophyse	5	0	40
B20	Infektiöse und parasitäre Krankheiten infolge HIV-Krankheit [Humane Immundefizienz-Viruskrankheit]	4	0	75
S84	Verletzung von Nerven in Höhe des Unterschenkels	4	0	100
N25	Krankheiten infolge Schädigung der tubulären Nierenfunktion	4	25	25
G05	Enzephalitis, Myelitis und Enzephalomyelitis bei anderenorts klassifizierten Krankheiten	4	50	75
M01	Direkte Gelenkinfektionen bei anderenorts klassifizierten infektiösen und parasitären Krankheiten	4	0	75
L41	Parapsoriasis	4	0	75
F64	Störungen der Geschlechtsidentität	4	0	50
F61	Kombinierte und andere Persönlichkeitsstörungen	4	25	25
Z08	Nachuntersuchung nach Behandlung wegen bösartiger Neubildung	4	0	0
Q12	Angeborene Fehlbildungen der Linse	4	0	50
L88	Pyoderma gangraenosum	4	0	50
F81	Umschriebene Entwicklungsstörungen schulischer Fertigkeiten	4	0	25
P05	Intrauterine Mangelentwicklung und fetale Mangelernährung	4	0	75
A07	Sonstige Darmkrankheiten durch Protozoen	4	0	25
M83	Osteomalazie im Erwachsenenalter	4	0	50
Z82	Bestimmte Behinderungen oder chronische Krankheiten in der Familienanamnese, die zu Schädigung oder Behinderung führen	4	25	50
R48	Dyslexie und sonstige Werkzeugstörungen, anderenorts nicht klassifiziert	4	25	25
A18	Tuberkulose sonstiger Organe	4	25	50
E85	Amyloidose	4	0	75
G59	Mononeuropathie bei anderenorts klassifizierten Krankheiten	4	0	75
H67	Otitis media bei anderenorts klassifizierten Krankheiten	4	0	75
G64	Sonstige Krankheiten des peripheren Nervensystems	4	75	25
E26	Hyperaldosteronismus	4	0	75
J09	Grippe durch nachgewiesene Vogelgrippe-Viren	4	25	50
L75	Krankheiten der apokrinen Schweißdrüsen	4	25	25
D58	Sonstige hereditäre hämolytische Anämien	4	50	25
H58	Sonstige Affektionen des Auges und der Augenanhangsgebilde bei anderenorts klassifizierten Krankheiten	4	0	100
Q97	Sonstige Anomalien der Gonosomen bei weiblichem Phänotyp, anderenorts nicht klassifiziert	4	0	25
M33	Dermatomyositis-Polymyositis	4	25	50
H22	Affektionen der Iris und des Ziliarkörpers bei anderenorts klassifizierten Krankheiten	4	0	50
I32	Perikarditis bei anderenorts klassifizierten Krankheiten	4	0	100
Q84	Sonstige angeborene Fehlbildungen des Integumentes	4	0	100
T66	Nicht näher bezeichnete Schäden durch Strahlung	4	0	50
Q50	Angeborene Fehlbildungen der Ovarien, der Tubae uterinae und der Ligg. lata uteri	4	0	100
B82	Nicht näher bezeichneter intestinaler Parasitismus	4	0	50
H82	Schwindelsyndrome bei anderenorts klassifizierten Krankheiten	4	50	75
E72	Sonstige Störungen des Aminosäurestoffwechsels	4	0	50
Q55	Sonstige angeborene Fehlbildungen der männlichen Genitalorgane	4	0	75
C38	Bösartige Neubildung des Herzens, des Mediastinums und der Pleura	4	0	75
R76	Sonstige abnorme immunologische Serumbefunde	4	0	50
N33	Krankheiten der Harnblase bei anderenorts klassifizierten Krankheiten	3	0	100
B25	Zytomegalie	3	66.6667	100
C57	Bösartige Neubildung sonstiger und nicht näher bezeichneter weiblicher Genitalorgane	3	0	33.3333
L68	Hypertrichose	3	0	66.6667
G23	Sonstige degenerative Krankheiten der Basalganglien	3	0	100
A39	Meningokokkeninfektion	3	0	66.6667
G60	Hereditäre und idiopathische Neuropathie	3	0	66.6667
J63	Pneumokoniose durch sonstige anorganische Stäube	3	0	100
A51	Frühsyphilis	3	0	66.6667
A57	Ulcus molle (venereum)	3	0	0
F04	Organisches amnestisches Syndrom, nicht durch Alkohol oder andere psychotrope Substanzen bedingt	3	0	33.3333
N51	Krankheiten der männlichen Genitalorgane bei anderenorts klassifizierten Krankheiten	3	0	66.6667
F89	Nicht näher bezeichnete Entwicklungsstörung	3	0	33.3333
Q23	Angeborene Fehlbildungen der Aorten- und der Mitralklappe	3	0	100
M90	Osteopathien bei anderenorts klassifizierten Krankheiten	3	0	33.3333
O33	Betreuung der Mutter bei festgestelltem oder vermutetem Missverhältnis zwischen Fetus und Becken	3	0	66.6667
Q32	Angeborene Fehlbildungen der Trachea und der Bronchien	3	33.3333	33.3333
Q89	Sonstige angeborene Fehlbildungen, anderenorts nicht klassifiziert	3	0	33.3333
Z54	Rekonvaleszenz	3	0	66.6667
G98	Sonstige Krankheiten des Nervensystems, anderenorts nicht klassifiziert	3	0	33.3333
Q20	Angeborene Fehlbildungen der Herzhöhlen und verbindender Strukturen	3	33.3333	33.3333
B06	Röteln [Rubeola] [Rubella]	3	0	100
F16	Psychische und Verhaltensstörungen durch Halluzinogene	3	33.3333	100
Z42	Nachbehandlung unter Anwendung plastischer Chirurgie	3	0	66.6667
B97	Viren als Ursache von Krankheiten, die in anderen Kapiteln klassifiziert sind	3	0	66.6667
K00	Störungen der Zahnentwicklung und des Zahndurchbruchs	3	0	33.3333
K01	Retinierte und impaktierte Zähne	3	0	0
O01	Blasenmole	3	0	66.6667
F02	Demenz bei anderenorts klassifizierten Krankheiten	3	33.3333	66.6667
Q39	Angeborene Fehlbildungen des Ösophagus	3	0	100
J61	Pneumokoniose durch Asbest und sonstige anorganische Fasern	3	0	100
Q71	Reduktionsdefekte der oberen Extremität	3	0	66.6667
Q11	Anophthalmus, Mikrophthalmus und Makrophthalmus	3	0	100
C14	Bösartige Neubildung sonstiger und ungenau bezeichneter Lokalisationen der Lippe, der Mundhöhle und des Pharynx	3	0	33.3333
R92	Abnorme Befunde bei der bildgebenden Diagnostik der Mamma [Brustdrüse]	3	0	100
T41	Vergiftung durch Anästhetika und therapeutische Gase	3	0	100
S87	Zerquetschung des Unterschenkels	3	0	66.6667
O65	Geburtshindernis durch Anomalie des mütterlichen Beckens	3	0	66.6667
M61	Kalzifikation und Ossifikation von Muskeln	3	0	33.3333
T49	Vergiftung durch primär auf Haut und Schleimhäute wirkende und in der Augen-, der Hals-Nasen-Ohren- und der Zahnheilkunde angewendete Mittel zur topischen Anwendung	3	0	66.6667
C21	Bösartige Neubildung des Anus und des Analkanals	3	0	33.3333
E75	Störungen des Sphingolipidstoffwechsels und sonstige Störungen der Lipidspeicherung	3	0	100
L10	Pemphiguskrankheiten	3	0	33.3333
J99	Krankheiten der Atemwege bei anderenorts klassifizierten Krankheiten	2	0	100
G06	Intrakranielle und intraspinale Abszesse und Granulome	2	0	100
M08	Juvenile Arthritis	2	0	100
I28	Sonstige Krankheiten der Lungengefäße	2	0	50
K93	Krankheiten sonstiger Verdauungsorgane bei anderenorts klassifizierten Krankheiten	2	0	50
E51	Thiaminmangel [Vitamin-B1-Mangel]	2	50	50
B69	Zystizerkose	2	0	50
Z84	Andere Krankheiten oder Zustände in der Familienanamnese	2	0	50
A82	Tollwut [Rabies]	2	0	50
B79	Trichuriasis	2	0	100
P91	Sonstige zerebrale Störungen beim Neugeborenen	2	0	100
Q73	Reduktionsdefekte nicht näher bezeichneter Extremität(en)	2	0	100
D81	Kombinierte Immundefekte	2	0	50
F59	Nicht näher bezeichnete Verhaltensauffälligkeiten bei körperlichen Störungen und Faktoren	2	0	0
C72	Bösartige Neubildung des Rückenmarkes, der Hirnnerven und anderer Teile des Zentralnervensystems	2	0	50
C94	Sonstige Leukämien näher bezeichneten Zelltyps	2	50	100
E71	Störungen des Stoffwechsels verzweigter Aminosäuren und des Fettsäurestoffwechsels	2	0	100
L99	Sonstige Krankheiten der Haut und der Unterhaut bei anderenorts klassifizierten Krankheiten	2	0	100
P92	Ernährungsprobleme beim Neugeborenen	2	0	50
Q83	Angeborene Fehlbildungen der Mamma [Brustdrüse]	2	0	0
A28	Sonstige bakterielle Zoonosen, anderenorts nicht klassifiziert	2	0	100
E45	Entwicklungsverzögerung durch Energie- und Eiweißmangelernährung	2	0	0
Z13	Spezielle Verfahren zur Untersuchung auf sonstige Krankheiten oder Störungen	2	0	100
T34	Erfrierung mit Gewebsnekrose	2	0	50
E76	Störungen des Glykosaminoglykan-Stoffwechsels	2	0	50
L44	Sonstige papulosquamöse Hautkrankheiten	2	0	0
C11	Bösartige Neubildung des Nasopharynx	2	0	0
B58	Toxoplasmose	2	0	50
I43	Kardiomyopathie bei anderenorts klassifizierten Krankheiten	2	0	100
R62	Ausbleiben der erwarteten normalen physiologischen Entwicklung	2	0	0
M88	Osteodystrophia deformans [Paget-Krankheit]	2	0	50
A66	Frambösie	2	0	0
H48	Affektionen des N. opticus [II. Hirnnerv] und der Sehbahn bei anderenorts klassifizierten Krankheiten	2	50	100
Z58	Kontaktanlässe mit Bezug auf die physikalische Umwelt	2	0	0
E00	Angeborenes Jodmangelsyndrom	2	0	50
C31	Bösartige Neubildung der Nasennebenhöhlen	2	0	0
F82	Umschriebene Entwicklungsstörung der motorischen Funktionen	2	0	50
B77	Askaridose	2	0	100
T60	Toxische Wirkung von Schädlingsbekämpfungsmitteln [Pestiziden]	2	0	50
C97	Bösartige Neubildungen als Primärtumoren an mehreren Lokalisationen	2	0	50
S94	Verletzung von Nerven in Höhe des Knöchels und des Fußes	2	0	50
E43	Nicht näher bezeichnete erhebliche Energie- und Eiweißmangelernährung	2	0	100
O87	Venenkrankheiten als Komplikation im Wochenbett	2	0	0
U81	Bakterien mit Multiresistenz gegen Antibiotika	2	50	100
B05	Masern	2	0	50
E58	Alimentärer Kalziummangel	2	0	50
F38	Andere affektive Störungen	2	0	100
G10	Chorea Huntington	2	50	50
E20	Hypoparathyreoidismus	2	0	100
Q13	Angeborene Fehlbildungen des vorderen Augenabschnittes	2	0	100
C84	Periphere und kutane T-Zell-Lymphome	2	0	100
O16	Nicht näher bezeichnete Hypertonie der Mutter	2	0	0
Z59	Kontaktanlässe mit Bezug auf das Wohnumfeld oder die wirtschaftliche Lage	2	50	100
Z52	Spender von Organen oder Geweben	2	0	50
E64	Folgen von Mangelernährung oder sonstigen alimentären Mangelzuständen	2	50	50
O81	Geburt eines Einlings durch Zangen- oder Vakuumextraktion	2	0	0
S24	Verletzung der Nerven und des Rückenmarkes in Thoraxhöhe	2	0	100
S47	Zerquetschung der Schulter und des Oberarmes	2	0	50
I41	Myokarditis bei anderenorts klassifizierten Krankheiten	2	50	50
P15	Sonstige Geburtsverletzungen	2	0	50
D55	Anämie durch Enzymdefekte	2	0	50
B89	Nicht näher bezeichnete parasitäre Krankheit	2	0	100
Z37	Resultat der Entbindung	2	0	100
C07	Bösartige Neubildung der Parotis	2	0	50
D82	Immundefekt in Verbindung mit anderen schweren Defekten	2	0	100
L00	Staphylococcal scalded skin syndrome [SSS-Syndrom]	2	0	100
A24	Rotz [Malleus] und Melioidose [Pseudorotz]	2	0	50
E70	Störungen des Stoffwechsels aromatischer Aminosäuren	2	0	50
Q15	Sonstige angeborene Fehlbildungen des Auges	2	0	100
T44	Vergiftung durch primär auf das autonome Nervensystem wirkende Arzneimittel	2	0	100
J62	Pneumokoniose durch Quarzstaub	2	0	50
S25	Verletzung von Blutgefäßen des Thorax	2	0	100
I09	Sonstige rheumatische Herzkrankheiten	2	0	100
R85	Abnorme Befunde in Untersuchungsmaterialien aus Verdauungsorganen und Bauchhöhle	2	0	50
I98	Sonstige Störungen des Kreislaufsystems bei anderenorts klassifizierten Krankheiten	2	0	100
Q28	Sonstige angeborene Fehlbildungen des Kreislaufsystems	2	0	0
Q42	Angeborene(s) Fehlen, Atresie und Stenose des Dickdarmes	2	0	50
Q53	Nondescensus testis	2	0	50
S78	Traumatische Amputation an Hüfte und Oberschenkel	2	0	100
A36	Diphtherie	2	100	100
K09	Zysten der Mundregion, anderenorts nicht klassifiziert	2	0	50
O05	Sonstiger Abort	2	0	100
E02	Subklinische Jodmangel-Hypothyreose	2	0	0
F18	Psychische und Verhaltensstörungen durch flüchtige Lösungsmittel	2	0	50
N87	Dysplasie der Cervix uteri	2	0	0
R83	Abnorme Liquorbefunde	2	50	50
C12	Bösartige Neubildung des Recessus piriformis	2	0	0
H32	Chorioretinale Affektionen bei anderenorts klassifizierten Krankheiten	2	0	50
S58	Traumatische Amputation am Unterarm	2	0	100
S28	Zerquetschung des Thorax und traumatische Amputation von Teilen des Thorax	2	0	100
G36	Sonstige akute disseminierte Demyelinisation	2	0	50
B46	Zygomykose	2	0	100
L63	Alopecia areata	2	0	50
F24	Induzierte wahnhafte Störung	1	0	0
Z70	Beratung in Bezug auf Sexualeinstellung, -verhalten oder -orientierung	1	0	100
O73	Retention der Plazenta und der Eihäute ohne Blutung	1	0	100
B52	Malaria quartana durch Plasmodium malariae	1	0	100
C00	Bösartige Neubildung der Lippe	1	0	0
Z61	Kontaktanlässe mit Bezug auf Kindheitserlebnisse	1	0	0
D06	Carcinoma in situ der Cervix uteri	1	0	100
N01	Rapid-progressives nephritisches Syndrom	1	0	100
K03	Sonstige Krankheiten der Zahnhartsubstanzen	1	0	100
A75	Fleckfieber	1	0	0
R84	Abnorme Befunde in Untersuchungsmaterialien aus Atemwegen und Thorax	1	0	100
L26	Exfoliative Dermatitis	1	100	0
G01	Meningitis bei anderenorts klassifizierten bakteriellen Krankheiten	1	0	100
R65	Systemisches inflammatorisches Response-Syndrom [SIRS]	1	0	100
N46	Sterilität beim Mann	1	0	100
S07	Zerquetschung des Kopfes	1	0	0
T32	Verätzungen, klassifiziert nach dem Ausmaß der betroffenen Körperoberfläche	1	0	100
G73	Krankheiten im Bereich der neuromuskulären Synapse und des Muskels bei anderenorts klassifizierten Krankheiten	1	0	100
N72	Entzündliche Krankheit der Cervix uteri	1	0	100
B71	Befall durch sonstige Zestoden	1	0	100
L58	Radiodermatitis	1	0	100
M68	Krankheiten der Synovialis und der Sehnen bei anderenorts klassifizierten Krankheiten	1	0	0
D15	Gutartige Neubildung sonstiger und nicht näher bezeichneter intrathorakaler Organe	1	0	0
M63	Muskelkrankheiten bei anderenorts klassifizierten Krankheiten	1	0	100
A81	Atypische Virus-Infektionen des Zentralnervensystems	1	100	0
L87	Störungen der transepidermalen Elimination	1	0	0
A34	Tetanus während der Schwangerschaft, der Geburt und des Wochenbettes	1	0	100
Q70	Syndaktylie	1	0	0
C03	Bösartige Neubildung des Zahnfleisches	1	0	100
C65	Bösartige Neubildung des Nierenbeckens	1	0	0
D77	Sonstige Krankheiten des Blutes und der blutbildenden Organe bei anderenorts klassifizierten Krankheiten	1	0	100
D42	Neubildung unsicheren oder unbekannten Verhaltens der Meningen	1	0	100
D65	Disseminierte intravasale Gerinnung [Defibrinationssyndrom]	1	0	0
U84	Herpesviren mit Resistenz gegen Virustatika	1	0	0
K87	Krankheiten der Gallenblase, der Gallenwege und des Pankreas bei anderenorts klassifizierten Krankheiten	1	100	0
A00	Cholera	1	0	100
P20	Intrauterine Hypoxie	1	0	0
M03	Postinfektiöse und reaktive Arthritiden bei anderenorts klassifizierten Krankheiten	1	0	100
B76	Hakenwurm-Krankheit	1	0	0
F73	Schwerste Intelligenzminderung	1	0	100
S44	Verletzung von Nerven in Höhe der Schulter und des Oberarmes	1	0	0
A42	Aktinomykose	1	0	100
C63	Bösartige Neubildung sonstiger und nicht näher bezeichneter männlicher Genitalorgane	1	0	100
I23	Bestimmte akute Komplikationen nach akutem Myokardinfarkt	1	0	100
E40	Kwashiorkor	1	0	100
S15	Verletzung von Blutgefäßen in Halshöhe	1	0	100
P28	Sonstige Störungen der Atmung mit Ursprung in der Perinatalperiode	1	100	0
C70	Bösartige Neubildung der Meningen	1	100	100
B55	Leishmaniose	1	0	100
D52	Folsäure-Mangelanämie	1	0	100
M49	Spondylopathien bei anderenorts klassifizierten Krankheiten	1	0	0
B74	Filariose	1	0	0
A86	Virusenzephalitis, nicht näher bezeichnet	1	0	100
Q96	Turner-Syndrom	1	0	0
I37	Pulmonalklappenkrankheiten	1	0	100
T39	Vergiftung durch nichtopioidhaltige Analgetika, Antipyretika und Antirheumatika	1	0	100
S14	Verletzung der Nerven und des Rückenmarkes in Halshöhe	1	0	100
Q27	Sonstige angeborene Fehlbildungen des peripheren Gefäßsystems	1	0	0
A65	Nichtvenerische Syphilis	1	0	100
A44	Bartonellose	1	0	100
J85	Abszess der Lunge und des Mediastinums	1	100	100
F83	Kombinierte umschriebene Entwicklungsstörungen	1	0	0
C93	Monozytenleukämie	1	0	100
T47	Vergiftung durch primär auf den Magen-Darmtrakt wirkende Mittel	1	100	0
T27	Verbrennung oder Verätzung der Atemwege	1	0	100
Q01	Enzephalozele	1	0	0
Q16	Angeborene Fehlbildungen des Ohres, die eine Beeinträchtigung des Hörvermögens verursachen	1	0	100
S57	Zerquetschung des Unterarmes	1	0	0
A99	Nicht näher bezeichnete hämorrhagische Viruskrankheit	1	0	0
T48	Vergiftung durch primär auf die glatte Muskulatur, die Skelettmuskulatur und das Atmungssystem wirkende Mittel	1	0	100
B65	Schistosomiasis [Bilharziose]	1	0	100
C66	Bösartige Neubildung des Ureters	1	0	100
Q45	Sonstige angeborene Fehlbildungen des Verdauungssystems	1	0	0
D60	Erworbene isolierte aplastische Anämie [Erythroblastopenie] [pure red cell aplasia]	1	0	100
T52	Toxische Wirkung von organischen Lösungsmitteln	1	0	100
P07	Störungen im Zusammenhang mit kurzer Schwangerschaftsdauer und niedrigem Geburtsgewicht, anderenorts nicht klassifiziert	1	0	100
G02	Meningitis bei sonstigen anderenorts klassifizierten infektiösen und parasitären Krankheiten	1	100	100
D67	Hereditärer Faktor-IX-Mangel	1	0	100
Q54	Hypospadie	1	0	0
C47	Bösartige Neubildung der peripheren Nerven und des autonomen Nervensystems	1	0	0
O31	Komplikationen, die für eine Mehrlingsschwangerschaft spezifisch sind	1	0	100
P39	Sonstige Infektionen, die für die Perinatalperiode spezifisch sind	1	0	100
Q00	Anenzephalie und ähnliche Fehlbildungen	1	0	0
Q81	Epidermolysis bullosa	1	0	100
A93	Sonstige durch Arthropoden übertragene Viruskrankheiten, anderenorts nicht klassifiziert	1	0	0
Q17	Sonstige angeborene Fehlbildungen des Ohres	1	0	100
O88	Embolie während der Gestationsperiode	1	100	0
G09	Folgen entzündlicher Krankheiten des Zentralnervensystems	1	0	0
F53	Psychische oder Verhaltensstörungen im Wochenbett, anderenorts nicht klassifiziert	1	0	100
I39	Endokarditis und Herzklappenkrankheiten bei anderenorts klassifizierten Krankheiten	1	0	0
B44	Aspergillose	1	0	100
L64	Alopecia androgenetica	1	0	0
L11	Sonstige akantholytische Dermatosen	1	0	0
B91	Folgezustände der Poliomyelitis	1	0	100
M82	Osteoporose bei anderenorts klassifizierten Krankheiten	1	0	0
Q92	Sonstige Trisomien und partielle Trisomien der Autosomen, anderenorts nicht klassifiziert	1	0	100
C39	Bösartige Neubildung sonstiger und ungenau bezeichneter Lokalisationen des Atmungssystems und sonstiger intrathorakaler Organe	1	0	100
R86	Abnorme Befunde in Untersuchungsmaterialien aus den männlichen Genitalorganen	1	0	100
A80	Akute Poliomyelitis [Spinale Kinderlähmung]	1	0	0
B42	Sporotrichose	1	0	0
P38	Omphalitis beim Neugeborenen mit oder ohne leichte Blutung	1	0	100
E31	Polyglanduläre Dysfunktion	1	0	0
A27	Leptospirose	1	0	0
Q02	Mikrozephalie	1	0	0
I36	Nichtrheumatische Trikuspidalklappenkrankheiten	1	0	0
Q03	Angeborener Hydrozephalus	1	0	0
A77	Zeckenbissfieber [Rickettsiosen, durch Zecken übertragen]	1	0	100
L67	Anomalien der Haarfarbe und des Haarschaftes	1	100	100
F65	Störungen der Sexualpräferenz	1	0	0
E59	Alimentärer Selenmangel	1	100	0
J66	Krankheit der Atemwege durch spezifischen organischen Staub	1	0	0
C40	Bösartige Neubildung des Knochens und des Gelenkknorpels der Extremitäten	1	0	100
B39	Histoplasmose	1	0	100
J60	Kohlenbergarbeiter-Pneumokoniose	1	0	100
I52	Sonstige Herzkrankheiten bei anderenorts klassifizierten Krankheiten	1	0	100
B60	Sonstige Protozoenkrankheiten, anderenorts nicht klassifiziert	1	0	100
O94	Folgen von Komplikationen während Schwangerschaft, Geburt und Wochenbett	1	0	0
G22	Parkinson-Syndrom bei anderenorts klassifizierten Krankheiten	1	0	0
N29	Sonstige Krankheiten der Niere und des Ureters bei anderenorts klassifizierten Krankheiten	1	0	0
B90	Folgezustände der Tuberkulose	1	0	0
S48	Traumatische Amputation an Schulter und Oberarm	1	0	100
Q52	Sonstige angeborene Fehlbildungen der weiblichen Genitalorgane	1	0	100
D26	Sonstige gutartige Neubildungen des Uterus	1	0	100
N15	Sonstige tubulointerstitielle Nierenkrankheiten	1	0	100
		453118

## Sheet: singleDiags
	163.711 BA's
Rang	ICD-10-Code	n	Hospitalisierungen in %	am Wochenende in %	avg(Hosp): 3,98%	avg(WE): 62,19%
1	M54	10843	1.2912	67.924	14000.5	736500
2	T14	7104	2.6323	68.2432	18699.9	484800
3	S61	4668	0.8355	56.1482	3900.11	262100
4	S93	4082	1.0534	59.9216	4299.98	244600
5	R10	3898	10.6208	55.5413	41399.9	216500
6	N39	3784	1.1628	71.4059	4400.04	270200
7	S01	3634	1.4584	54.9257	5299.83	199600
8	I10	3238	5.6208	58.8944	18200.2	190700
9	J06	2935	0.8177	72.9472	2399.95	214100
10	A09	2558	2.3847	64.5817	6100.06	165200
11	J03	2448	0.6127	77.3693	1499.89	189400
12	S60	2304	0.7813	58.3767	1800.12	134500
13	M25	1962	2.0897	59.2253	4099.99	116200
14	M79	1816	1.7621	59.8018	3199.97	108600
15	H10	1710	0.5848	76.8421	1000.01	131400
16	S00	1647	2.1251	53.7341	3500.04	88500.1
17	S52	1641	3.2297	53.8696	5299.94	88400
18	S20	1602	1.7478	53.9326	2799.98	86400
19	S90	1600	1	56.4375	1600	90300
20	N30	1522	0.657	71.025	999.954	108100
21	T78	1474	2.0353	63.8399	3000.03	94100
22	R07	1440	6.1806	52.7778	8900.06	76000
23	I80	1439	7.9917	50.5907	11500.1	72800
24	J20	1421	1.4075	71.8508	2000.06	102100
25	J40	1411	1.7009	74.9823	2399.97	105800
26	S80	1352	0.8876	56.7308	1200.04	76700
27	S62	1350	3.6296	62	4899.96	83700
28	R04	1341	6.9351	56.2267	9299.97	75400
29	K29	1337	2.6178	61.107	3500	81700.1
30	S92	1279	1.9547	55.043	2500.06	70400
31	K52	1273	2.1995	60.487	2799.96	77000
32	S83	1157	0.9507	63.3535	1099.96	73300
33	L02	1156	6.4879	67.9931	7500.01	78600
34	R55	1130	3.9823	42.5664	4500	48100
35	L03	1097	4.1933	65.9982	4600.05	72400
36	J02	1047	0.191	75.3582	199.977	78900
37	S13	1012	1.2846	57.0158	1300.02	57700
38	S63	1007	1.291	57.7954	1300.04	58200
39	Z30	987	0.1013	78.0142	99.9831	77000
40	R42	977	6.5507	55.0665	6400.03	53800
41	S40	897	1.1148	57.1906	999.976	51300
42	T15	818	1.3447	70.4156	1099.96	57600
43	S42	810	6.0494	53.5802	4900.01	43400
44	M99	799	0.2503	72.2153	199.99	57700
45	R51	788	4.1878	54.8223	3299.99	43200
46	S30	776	1.6753	54.2526	1300.03	42100
47	G58	762	1.1811	59.0551	899.998	45000
48	H60	742	0.6739	78.3019	500.034	58100
49	S22	711	3.2349	54.8523	2300.01	39000
50	S82	695	5.3237	55.3957	3699.97	38500
51	B02	688	3.1977	77.6163	2200.02	53400
52	H66	686	0.2915	76.3848	199.969	52400
53	M23	670	1.3433	54.3284	900.011	36400
54	M75	668	1.3473	62.1257	899.996	41500
55	R06	665	7.5188	47.3684	5000	31500
56	M62	663	0.905	64.8567	600.015	43000
57	I84	653	3.6753	58.3461	2399.97	38100
58	S70	652	1.8405	50.6135	1200.01	33000
59	G43	648	1.2346	55.2469	800.021	35800
60	S50	602	1.1628	58.4718	700.006	35200
61	M17	598	1.505	52.0067	899.99	31100
62	A46	582	8.5911	72.6804	5000.02	42300
63	S43	562	2.847	55.516	1600.01	31200
64	S51	559	3.22	54.2039	1799.98	30300
65	J45	551	2.7223	72.5953	1499.99	40000
66	S81	550	0.7273	57.0909	400.015	31400
67	M10	543	1.105	72.3757	600.015	39300
68	R52	538	3.1599	62.2677	1700.03	33500
69	T79	536	2.2388	75.7463	1200	40600
70	T81	522	3.8314	54.2146	1999.99	28300
71	H61	519	0.1927	76.3006	100.011	39600
72	R33	516	9.1085	55.2326	4699.99	28500
73	H81	514	5.642	57.5875	2899.99	29600
74	S02	514	5.8366	62.6459	3000.01	32200
75	S91	506	0.1976	58.3004	99.9856	29500
76	B99	497	4.2254	67.4044	2100.02	33500
77	M53	494	1.417	66.1943	699.998	32700
78	M51	493	6.4909	52.5355	3200.01	25900
79	J32	483	1.2422	77.6398	599.983	37500
80	M70	481	2.079	58.2121	999.999	28000
81	B34	474	1.4768	73.2068	700.003	34700
82	S05	470	2.9787	70.8511	1399.99	33300
83	M77	465	0.2151	59.1398	100.022	27500
84	H11	464	1.0776	75	500.006	34800
85	S86	462	0.8658	56.9264	400	26300
86	F10	461	16.7028	57.9176	7699.99	26700
87	R00	456	7.4561	54.8246	3399.98	25000
88	M65	451	0.6652	59.867	300.005	27000
89	H00	451	0	76.9401	0	34700
90	K40	451	4.878	39.2461	2199.98	17700
91	M19	448	1.3393	60.9375	600.006	27300
92	J01	448	0.4464	74.3304	199.987	33300
93	J18	443	18.7359	63.4312	8300	28100
94	H16	442	1.3575	71.267	600.015	31500
95	L23	439	0.4556	75.1708	200.008	33000
96	K59	433	3.6952	63.5104	1600.02	27500
97	M13	421	2.3753	71.4964	1000	30100
98	R11	401	4.9875	58.6035	1999.99	23500
99	L50	394	0.5076	71.066	199.994	28000
100	N20	390	18.4615	55.8974	7199.99	21800
101	I48	390	23.3333	56.9231	9099.99	22200
102	K56	365	18.0822	57.2603	6600	20900
103	F45	362	3.5912	59.116	1300.01	21400
104	T83	361	0.554	52.9086	199.994	19100
105	F41	357	2.8011	59.944	999.993	21400
106	H91	355	2.2535	77.1831	799.992	27400
107	T63	340	0.8824	63.5294	300.016	21600
108	I20	340	32.3529	59.4118	11000	20200
109	I83	338	1.7751	51.4793	599.984	17400
110	J98	335	0.2985	72.8358	99.9975	24400
111	I21	329	35.2584	54.7112	11600	18000
112	K80	328	17.6829	50.6098	5799.99	16600
113	L72	324	1.5432	59.2593	499.997	19200
114	J44	319	12.5392	66.4577	4000	21200
115	J04	315	1.9048	73.3333	600.012	23100
116	A69	312	0.3205	83.3333	99.996	26000
117	H93	303	1.3201	72.6073	399.99	22000
118	J11	302	0.9934	62.2517	300.007	18800
119	K57	302	23.5099	72.1854	7099.99	21800
120	F32	301	10.9635	67.7741	3300.01	20400
121	T00	299	2.0067	58.8629	600.003	17600
122	L30	292	1.7123	69.863	499.992	20400
123	O26	274	4.0146	55.8394	1100	15300
124	K92	274	25.9124	56.5693	7100	15500
125	O20	273	0.7326	57.5092	200	15700
126	I82	271	15.1292	59.4096	4100.01	16100
127	M16	260	1.1538	42.6923	299.988	11100
128	N23	260	23.8462	57.3077	6200.01	14900
129	T30	260	4.2308	75.7692	1100.01	19700
130	S76	259	0.7722	61.0039	200	15800
131	L05	256	3.5156	67.5781	899.994	17300
132	S32	249	9.2369	41.3655	2299.99	10300
133	E11	249	6.0241	65.8635	1500	16400
134	R20	247	6.0729	53.0364	1500.01	13100
135	R21	246	0.813	67.8862	199.998	16700
136	I25	246	14.6341	43.9024	3599.99	10800
137	E14	244	10.2459	67.2131	2500	16400
138	I95	243	3.7037	56.3786	899.999	13700
139	I49	234	17.5214	54.2735	4100.01	12700
140	A08	233	2.1459	67.382	499.995	15700
141	T88	232	1.2931	62.931	299.999	14600
142	F43	232	9.4828	58.6207	2200.01	13600
143	K11	232	2.1552	66.3793	500.006	15400
144	M43	229	0	65.0655	0	14900
145	H92	229	0.8734	72.9258	200.009	16700
146	R53	226	6.1947	52.6549	1400	11900
147	M47	222	2.2523	63.0631	500.011	14000
148	L60	218	0.9174	60.5505	199.993	13200
149	T23	216	0.463	58.7963	100.008	12700
150	R05	211	0.4739	63.0332	99.9929	13300
151	K37	208	57.2115	66.8269	11900	13900
152	I50	206	27.6699	59.7087	5700	12300
153	G40	205	9.2683	50.2439	1900	10300
154	R31	204	8.3333	66.1765	1699.99	13500
155	I64	202	61.8812	64.3564	12500	13000
156	J00	200	1	72.5	200	14500
157	N12	199	10.0503	67.3367	2000.01	13400
158	B00	195	3.0769	81.0256	599.995	15800
159	G35	189	3.1746	80.9524	599.999	15300
160	T01	189	6.3492	62.963	1200	11900
161	I70	183	4.3716	30.0546	800.003	5499.99
162	S69	176	7.3864	61.3636	1300.01	10800
163	G44	175	3.4286	62.8571	600.005	11000
164	G56	175	2.2857	56	399.997	9800
165	G45	173	44.5087	60.6936	7700.01	10500
166	S46	170	0.5882	48.2353	99.994	8200
167	G51	170	18.2353	61.1765	3100	10400
168	N45	168	7.1429	61.3095	1200.01	10300
169	H53	165	12.1212	58.1818	2000	9600
170	N76	163	1.227	66.8712	200.001	10900
171	S06	158	14.557	59.4937	2300.01	9400
172	I47	155	9.6774	54.1935	1500	8399.99
173	H01	154	1.2987	85.0649	200	13100
174	H43	154	0	64.9351	0	10000
175	H65	153	0	71.2418	0	10900
176	K61	153	9.8039	59.4771	1500	9100
177	L97	153	3.268	58.1699	500.004	8899.99
178	R45	151	10.596	59.6026	1600	8999.99
179	R56	150	13.3333	52.6667	1999.99	7900.01
180	T16	150	0.6667	70	100.005	10500
181	T09	149	4.698	51.6779	700.002	7700.01
182	I99	148	8.1081	57.4324	1200	8500
183	K08	144	1.3889	61.8056	200.002	8900.01
184	S66	144	0	55.5556	0	8000.01
185	L08	143	1.3986	71.3287	200	10200
186	R50	143	9.0909	58.042	1300	8300.01
187	M71	142	3.5211	59.8592	499.996	8500.01
188	Z96	141	2.1277	28.3688	300.006	4000
189	N92	140	2.1429	60.7143	300.006	8500
190	Z92	140	0.7143	64.2857	100.002	9000
191	S72	139	25.8993	42.446	3600	5899.99
192	H04	138	0	71.0145	0	9800
193	O48	137	3.6496	83.2117	499.995	11400
194	M76	137	0	65.6934	0	9000
195	K60	136	1.4706	44.8529	200.002	6099.99
196	T17	135	8.8889	57.7778	1200	7800
197	R57	134	2.2388	44.0299	299.999	5900.01
198	J22	133	2.2556	75.188	299.995	10000
199	T18	133	8.2707	47.3684	1100	6300
200	K62	128	11.7188	54.6875	1500.01	7000
201	T85	126	4.7619	57.1429	599.999	7200.01
202	R60	125	6.4	64.8	800	8100
203	H18	123	0	56.9106	0	7000
204	I73	122	8.1967	51.6393	999.997	6299.99
205	R22	118	4.2373	57.6271	500.001	6800
206	R09	117	5.9829	52.1368	699.999	6100.01
207	E86	115	7.8261	53.913	900.002	6199.99
208	I89	114	3.5088	64.0351	400.003	7300
209	G47	113	0.885	66.3717	100.005	7500
210	Z03	112	2.6786	41.9643	300.003	4700
211	S33	111	0.9009	57.6577	99.9999	6400
212	H02	111	2.7027	71.1712	300	7900
213	N94	111	1.8018	66.6667	200	7400
214	N93	111	3.6036	50.4505	400	5600.01
215	E16	109	2.7523	44.9541	300.001	4900
216	H57	108	2.7778	66.6667	300.002	7200
217	J41	108	0.9259	75	99.9972	8100
218	R29	107	9.3458	49.5327	1000	5300
219	D68	107	10.2804	56.0748	1100	6000
220	L98	107	1.8692	57.0093	200.004	6100
221	K43	105	3.8095	40	399.998	4200
222	T84	105	5.7143	35.2381	600.001	3700
223	D48	103	0.9709	38.835	100.003	4000.01
224	R58	103	6.7961	52.4272	699.998	5400
225	F20	103	32.0388	47.5728	3300	4900
226	K35	102	42.1569	60.7843	4300	6200
227	B37	102	0	75.4902	0	7700
228	T22	100	0	56	0	5600
229	B30	99	0	68.6869	0	6800
230	S09	97	6.1856	57.732	600.003	5600
231	K21	97	1.0309	56.701	99.9973	5500
232	O60	96	6.25	66.6667	600	6400
233	M48	96	4.1667	42.7083	400.003	4100
234	N61	92	3.2609	61.9565	300.003	5700
235	I51	91	31.8681	65.9341	2900	6000
236	K12	91	5.4945	74.7253	500	6800
237	H69	91	0	64.8352	0	5900
238	M67	90	1.1111	58.8889	99.999	5300
239	N10	90	5.5556	64.4444	500.004	5800
240	S71	89	0	66.2921	0	5900
241	N83	88	4.5455	52.2727	400.004	4600
242	Z01	88	2.2727	42.0455	199.998	3700
243	S23	86	0	61.6279	0	5300
244	L20	86	2.3256	65.1163	200.002	5600
245	S39	86	0	56.9767	0	4900
246	M24	84	1.1905	58.3333	100.002	4900
247	S53	83	1.2048	60.241	99.9984	5000
248	T11	83	7.2289	77.1084	599.999	6400
249	O47	82	7.3171	51.2195	600.002	4200
250	T51	82	2.439	64.6341	199.998	5300
251	C50	82	1.2195	56.0976	99.999	4600
252	R39	81	6.1728	46.9136	499.997	3800
253	F03	79	10.1266	51.8987	800.001	4100
254	T13	79	10.1266	79.7468	800.001	6300
255	R14	78	6.4103	61.5385	500.003	4800
256	R19	78	10.2564	42.3077	799.999	3300
257	H20	77	0	76.6234	0	5900
258	R13	76	10.5263	52.6316	799.999	4000
259	K42	74	5.4054	47.2973	400	3500
260	N13	73	17.8082	46.5753	1300	3400
261	R25	73	6.8493	63.0137	499.999	4600
262	J34	71	5.6338	74.6479	400	5300
263	T59	70	2.8571	50	199.997	3500
264	G50	70	2.8571	65.7143	199.997	4600
265	A68	70	0	84.2857	0	5900
266	L27	69	0	71.0145	0	4900
267	G24	69	2.8986	72.4638	200.003	5000
268	I88	69	2.8986	84.058	200.003	5800
269	M50	69	4.3478	59.4203	299.998	4100
270	T26	69	2.8986	59.4203	200.003	4100
271	J30	68	0	66.1765	0	4500
272	R59	68	2.9412	55.8824	200.002	3800
273	N50	67	11.9403	47.7612	800	3200
274	L29	67	0	62.6866	0	4200
275	K81	67	47.7612	55.2239	3200	3700
276	E10	67	2.9851	59.7015	200.002	4000
277	N48	67	2.9851	58.209	200.002	3900
278	I26	66	27.2727	56.0606	1800	3700
279	S68	66	7.5758	48.4848	500.003	3200
280	Z48	65	1.5385	66.1538	100.002	4300
281	B88	65	1.5385	70.7692	100.002	4600
282	B35	64	0	78.125	0	5000
283	F48	64	4.6875	64.0625	300	4100
284	I24	63	39.6825	52.381	2500	3300
285	N64	63	0	55.5556	0	3500
286	I74	63	33.3333	57.1429	2100	3600
287	I63	62	62.9032	46.7742	3900	2900
288	R69	62	8.0645	38.7097	499.999	2400
289	S31	61	1.6393	60.6557	99.9973	3700
290	C44	60	0	53.3333	0	3200
291	L73	60	1.6667	66.6667	100.002	4000
292	M06	59	1.6949	49.1525	99.9991	2900
293	T75	59	6.7797	52.5424	400.002	3100
294	D17	58	0	48.2759	0	2800
295	K85	58	48.2759	67.2414	2800	3900
296	H40	58	15.5172	62.069	899.998	3600
297	S41	57	0	59.6491	0	3400
298	T82	56	7.1429	39.2857	400.002	2200
299	R30	56	1.7857	64.2857	99.9992	3600
300	J42	55	1.8182	78.1818	100.001	4300
	A49	55	1.8182	83.6364	100.001	4600
	M35	54	7.4074	66.6667	400	3600
	F29	54	44.4444	50	2400	2700
	R23	54	3.7037	68.5185	200	3700
	F19	54	5.5556	70.3704	300.002	3800
	Z32	54	0	68.5185	0	3700
	T24	52	0	55.7692	0	2900
	B07	52	1.9231	63.4615	100.001	3300
	K10	52	1.9231	69.2308	100.001	3600
	K07	52	3.8462	73.0769	200.002	3800
	M20	51	1.9608	47.0588	100.001	2400
	O42	51	1.9608	54.902	100.001	2800
	T89	51	0	72.549	0	3700
	K04	50	8	78	400	3900
	R73	50	12	62	600	3100
	Z35	49	0	59.1837	0	2900
	N40	49	6.1224	44.898	299.998	2200
	O21	49	12.2449	75.5102	600	3700
	C34	49	6.1224	53.0612	299.998	2600
	Z34	48	2.0833	70.8333	99.9984	3400
	L89	48	10.4167	50	500.002	2400
	I11	48	10.4167	64.5833	500.002	3100
	E03	47	2.1277	59.5745	100.002	2800
	E87	47	4.2553	38.2979	199.999	1800
	N70	46	15.2174	73.913	700	3400
	K50	46	6.5217	69.5652	299.998	3200
	I67	45	28.8889	62.2222	1300	2800
	N32	45	8.8889	62.2222	400	2800
	G20	44	4.5455	68.1818	200.002	3000
	G62	44	2.2727	54.5455	99.9988	2400
	J36	43	32.5581	86.0465	1400	3700
	N34	43	0	67.4419	0	2900
	L53	43	0	74.4186	0	3200
	H33	42	9.5238	64.2857	400	2700
	L25	42	0	59.5238	0	2500
	M18	42	0	69.0476	0	2900
	T21	42	0	59.5238	0	2500
	K13	42	4.7619	50	200	2100
	I61	42	26.1905	52.381	1100	2200
	L55	42	0	45.2381	0	1900
	T50	42	16.6667	57.1429	700.001	2400
	N81	42	7.1429	50	300.002	2100
	Z98	42	0	47.619	0	2000
	M66	41	0	51.2195	0	2100
	F33	41	19.5122	65.8537	800	2700
	N95	41	4.878	70.7317	199.998	2900
	N47	41	0	53.6585	0	2200
	I87	41	2.439	60.9756	99.999	2500
	H15	41	0	60.9756	0	2500
	B01	40	2.5	77.5	100	3100
	O06	40	2.5	52.5	100	2100
	E04	40	0	40	0	1600
	R41	40	27.5	55	1100	2200
	T25	40	2.5	57.5	100	2300
	O99	40	2.5	55	100	2200
	K14	39	5.1282	58.9744	200	2300
	G57	39	5.1282	64.1026	200	2500
	L04	39	0	58.9744	0	2300
	N41	39	7.6923	76.9231	300	3000
	T62	38	13.1579	44.7368	500	1700
	C61	38	7.8947	52.6316	299.999	2000
	T94	37	2.7027	78.3784	99.9999	2900
	J15	36	5.5556	66.6667	200.002	2400
	T58	36	0	52.7778	0	1900
	H72	36	5.5556	77.7778	200.002	2800
	J39	36	2.7778	63.8889	100.001	2300
	D64	36	16.6667	44.4444	600.001	1600
	I86	36	2.7778	72.2222	100.001	2600
	M42	35	2.8571	42.8571	99.9985	1500
	K31	35	5.7143	57.1429	200	2000
	S10	35	2.8571	74.2857	99.9985	2600
	N75	35	5.7143	60	200	2100
	M15	35	2.8571	48.5714	99.9985	1700
	L40	35	0	65.7143	0	2300
	M72	35	0	48.5714	0	1700
	R40	34	44.1176	61.7647	1500	2100
	O14	34	0	52.9412	0	1800
	B49	34	0	91.1765	0	3100
	A26	34	0	70.5882	0	2400
	Z88	34	0	73.5294	0	2500
	M89	33	3.0303	45.4545	99.9999	1500
	A04	33	3.0303	81.8182	99.9999	2700
	K25	33	39.3939	60.6061	1300	2000
	K58	33	0	60.6061	0	2000
	L74	33	0	66.6667	0	2200
	S73	32	9.375	46.875	300	1500
	T20	32	3.125	87.5	100	2800
	J90	31	19.3548	45.1613	599.999	1400
	R68	31	6.4516	64.5161	200	2000
	Z04	31	0	58.0645	0	1800
	S89	31	0	64.5161	0	2000
	D22	31	0	54.8387	0	1700
	Z73	31	0	74.1935	0	2300
	Z95	31	6.4516	41.9355	200	1300
	R02	31	12.9032	54.8387	399.999	1700
	N49	31	3.2258	41.9355	99.9998	1300
	F99	31	25.8065	48.3871	800.001	1500
	S99	30	6.6667	76.6667	200.001	2300
	B27	30	0	53.3333	0	1600
	I15	30	13.3333	50	399.999	1500
	H52	30	3.3333	63.3333	99.999	1900
	H35	30	10	43.3333	300	1300
	K36	29	20.6897	41.3793	600.001	1200
	A60	29	0	65.5172	0	1900
	S59	29	3.4483	65.5172	100.001	1900
	J93	29	34.4828	62.069	1000	1800
	O91	29	0	58.6207	0	1700
	C18	29	0	41.3793	0	1200
	M86	29	13.7931	75.8621	400	2200
	T19	28	0	75	0	2100
	M94	28	0	53.5714	0	1500
	L92	28	0	46.4286	0	1300
	J21	28	7.1429	78.5714	200.001	2200
	I71	28	28.5714	35.7143	799.999	1000
	S67	28	0	75	0	2100
	L90	28	0	50	0	1400
	M46	28	0	50	0	1400
	H68	28	0	78.5714	0	2200
	F23	28	32.1429	75	900.001	2100
	E05	27	0	51.8519	0	1400
	R26	27	11.1111	48.1481	300	1300
	T80	27	3.7037	29.6296	99.9999	799.999
	K05	27	0	77.7778	0	2100
	L01	26	0	69.2308	0	1800
	R12	26	0	53.8462	0	1400
	B36	26	0	84.6154	0	2200
	Z93	26	7.6923	46.1538	200	1200
	C85	26	7.6923	61.5385	200	1600
	J31	26	0	88.4615	0	2300
	O92	26	3.8462	65.3846	100.001	1700
	S12	26	42.3077	65.3846	1100	1700
	K30	26	0	73.0769	0	1900
	F44	25	12	48	300	1200
	R32	25	8	44	200	1100
	I65	25	12	36	300	900
	A38	25	0	76	0	1900
	H83	25	0	72	0	1800
	C67	25	8	52	200	1300
	B08	25	0	84	0	2100
	N44	25	16	56	400	1400
	D69	25	24	64	600	1600
	S03	24	4.1667	54.1667	100.001	1300
	F06	24	12.5	50	300	1200
	K91	24	4.1667	50	100.001	1200
	L71	24	0	87.5	0	2100
	N43	24	0	50	0	1200
	L84	24	0	58.3333	0	1400
	I62	24	20.8333	25	499.999	600
	O02	24	0	79.1667	0	1900
	C43	23	8.6957	69.5652	200.001	1600
	H73	23	0	91.3043	0	2100
	G54	23	4.3478	30.4348	99.9994	700
	G83	23	30.4348	47.8261	700	1100
	Z97	23	0	65.2174	0	1500
	T08	23	4.3478	52.1739	99.9994	1200
	N18	23	0	43.4783	0	1000
	M22	23	0	47.8261	0	1100
	M84	23	17.3913	30.4348	400	700
	M21	23	0	43.4783	0	1000
	Z71	22	4.5455	54.5455	100.001	1200
	C80	22	4.5455	45.4545	100.001	999.999
	H25	22	4.5455	59.0909	100.001	1300
	F52	22	0	77.2727	0	1700
	S56	22	0	40.9091	0	900
	H26	22	4.5455	77.2727	100.001	1700
	Z31	22	0	72.7273	0	1600
	M00	22	9.0909	54.5455	200	1200
	K22	21	19.0476	38.0952	400	799.999
	J35	21	4.7619	71.4286	99.9999	1500
	K46	20	45	50	900	1000
	Z76	20	0	50	0	1000
	G25	20	5	50	100	1000
	T10	20	20	90	400	1800
	N19	20	30	60	600	1200
	K86	20	15	50	300	1000
	I42	20	0	45	0	900
	S21	20	0	55	0	1100
	M80	20	5	65	100	1300
	C32	20	10	50	200	1000
	M41	20	0	70	0	1400
	I72	19	0	31.5789	0	599.999
	F60	19	26.3158	63.1579	500	1200
	R47	19	21.0526	47.3684	399.999	900
	H34	19	21.0526	63.1579	399.999	1200
	C25	19	0	84.2105	0	1600
	T65	18	22.2222	38.8889	400	700
	N31	18	5.5556	38.8889	100.001	700
	R63	18	11.1111	55.5556	200	1000
	O23	18	11.1111	61.1111	200	1100
	L56	18	0	72.2222	0	1300
	H54	18	5.5556	55.5556	100.001	1000
	M81	18	5.5556	77.7778	100.001	1400
	J38	18	0	44.4444	0	799.999
	G81	18	50	44.4444	900	799.999
	C16	18	22.2222	61.1111	400	1100
	A41	18	38.8889	66.6667	700	1200
	N89	18	0	61.1111	0	1100
	R35	18	0	61.1111	0	1100
	R18	17	0	47.0588	0	800
	S97	17	0	64.7059	0	1100
	L70	17	0	76.4706	0	1300
	R49	17	5.8824	64.7059	100.001	1100
	S29	17	0	35.2941	0	600
	D37	17	11.7647	52.9412	200	900
	F40	17	11.7647	64.7059	200	1100
	J10	17	0	82.3529	0	1400
	H46	17	5.8824	52.9412	100.001	900
	K63	17	0	70.5882	0	1200
	D43	16	6.25	56.25	100	900
	C56	16	6.25	50	100	800
	M93	16	6.25	56.25	100	900
	D32	16	6.25	12.5	100	200
	S85	16	0	43.75	0	700
	K66	16	0	50	0	800
	F13	16	6.25	50	100	800
	D18	16	0	68.75	0	1100
	M60	15	6.6667	80	100	1200
	T67	15	0	60	0	900
	O36	15	6.6667	66.6667	100	1000
	Z64	15	0	80	0	1200
	D50	15	20	53.3333	300	800
	C64	15	0	53.3333	0	800
	L24	15	0	86.6667	0	1300
	Q66	15	0	60	0	900
	C79	15	13.3333	66.6667	199.999	1000
	K82	15	33.3333	80	500	1200
	D21	15	0	46.6667	0	700
	C20	15	6.6667	40	100	600
	K41	15	6.6667	26.6667	100	400
	O46	15	6.6667	73.3333	100	1100
	I77	15	0	73.3333	0	1100
	Z43	15	6.6667	53.3333	100	800
	G03	15	20	60	300	900
	F11	14	14.2857	35.7143	200	500
	Z46	14	7.1429	57.1429	100.001	800.001
	N05	14	35.7143	78.5714	500	1100
	A05	14	21.4286	71.4286	300	1000
	G04	14	7.1429	85.7143	100.001	1200
	R93	14	7.1429	78.5714	100.001	1100
	F22	14	28.5714	64.2857	400	900
	K20	14	14.2857	64.2857	200	900
	K06	14	7.1429	35.7143	100.001	500
	B80	14	0	71.4286	0	1000
	T87	14	0	28.5714	0	400
	N90	13	7.6923	30.7692	99.9999	400
	T29	13	0	46.1538	0	599.999
	O00	13	0	46.1538	0	599.999
	H49	13	30.7692	30.7692	400	400
	N28	13	30.7692	76.9231	400	1000
	A54	13	0	69.2308	0	900
	K74	13	7.6923	53.8462	99.9999	700.001
	E79	13	7.6923	61.5385	99.9999	800
	J69	13	7.6923	84.6154	99.9999	1100
	K51	13	15.3846	84.6154	200	1100
	N60	13	0	76.9231	0	1000
	H44	13	23.0769	76.9231	300	1000
	B83	13	0	76.9231	0	1000
	J80	13	7.6923	53.8462	99.9999	700.001
	K83	13	53.8462	61.5385	700.001	800
	Z91	13	53.8462	53.8462	700.001	700.001
	M31	13	15.3846	69.2308	200	900
	D41	12	0	66.6667	0	800
	Z86	12	16.6667	66.6667	200	800
	S16	12	0	50	0	600
	Z47	12	0	75	0	900
	R17	12	41.6667	83.3333	500	1000
	H90	12	0	58.3333	0	700
	I35	12	8.3333	33.3333	99.9996	400
	B85	12	0	83.3333	0	1000
	H05	12	0	58.3333	0	700
	J81	12	25	33.3333	300	400
	Z51	12	0	41.6667	0	500
	D23	12	0	50	0	600
	H47	12	8.3333	58.3333	99.9996	700
	D25	12	0	50	0	600
	Z72	12	16.6667	50	200	600
	Z90	12	0	50	0	600
	E78	12	0	58.3333	0	700
	A37	12	0	91.6667	0	1100
	J96	12	25	75	300	900
	C54	11	0	45.4545	0	500
	M87	11	0	36.3636	0	400
	J46	11	9.0909	27.2727	99.9999	300
	G95	11	18.1818	81.8182	200	900
	I69	11	18.1818	72.7273	200	800
	Q64	11	9.0909	36.3636	99.9999	400
	O90	11	0	72.7273	0	800
	T03	11	18.1818	45.4545	200	500
	L21	11	0	72.7273	0	800
	D24	11	0	72.7273	0	800
	B09	11	0	54.5455	0	600
	F07	11	9.0909	54.5455	99.9999	600
	Z26	11	0	54.5455	0	600
	S49	11	0	90.9091	0	1000
	M12	10	0	60	0	600
	N71	10	20	90	200	900
	Z00	10	10	70	100	700
	N36	10	0	70	0	700
	B86	10	0	60	0	600
	O34	10	0	40	0	400
	D36	10	0	50	0	500
	R78	10	10	40	100	400
	E06	10	20	60	200	600
	C22	10	0	40	0	400
	I60	10	50	60	500	600
	K44	10	10	60	100	600
	M45	9	0	88.8889	0	800
	S11	9	0	55.5556	0	500
	O03	9	0	33.3333	0	300
	A03	9	0	88.8889	0	800
	C78	9	11.1111	77.7778	99.9999	700
	K27	9	0	77.7778	0	700
	C71	9	11.1111	33.3333	99.9999	300
	F25	9	44.4444	44.4444	400	400
	B33	9	11.1111	55.5556	99.9999	500
	I31	9	22.2222	33.3333	200	300
	C02	9	0	22.2222	0	200
	G93	9	11.1111	33.3333	99.9999	300
	R61	9	0	33.3333	0	300
	K26	9	22.2222	88.8889	200	800
	J12	9	0	66.6667	0	600
	R03	9	0	66.6667	0	600
	A63	9	0	77.7778	0	700
	F50	9	11.1111	55.5556	99.9999	500
	I45	9	11.1111	88.8889	99.9999	800
	Z09	9	11.1111	55.5556	99.9999	500
	N63	9	0	55.5556	0	500
	I40	9	33.3333	77.7778	300	700
	F30	9	22.2222	66.6667	200	600
	Q65	9	0	33.3333	0	300
	N35	9	0	44.4444	0	400
	N99	9	11.1111	55.5556	99.9999	500
	G82	8	37.5	62.5	300	500
	D29	8	12.5	50	100	400
	S64	8	12.5	50	100	400
	L42	8	0	50	0	400
	D70	8	0	75	0	600
	R99	8	0	62.5	0	500
	N11	8	12.5	87.5	100	700
	T45	8	0	37.5	0	300
	F34	8	37.5	50	300	400
	I44	8	25	50	200	400
	R34	8	37.5	75	300	600
	Z94	8	12.5	62.5	100	500
	O28	8	0	37.5	0	300
	T12	8	37.5	75	300	600
	E07	8	0	75	0	600
	N62	8	0	37.5	0	300
	N97	8	0	50	0	400
	D16	8	0	25	0	200
	L12	8	0	62.5	0	500
	L28	8	12.5	75	100	600
	F31	8	37.5	37.5	300	300
	G70	8	0	87.5	0	700
	F05	8	37.5	62.5	300	500
	N91	8	12.5	75	100	600
	E66	8	12.5	37.5	100	300
	I27	8	37.5	87.5	300	700
	Q82	7	0	100	0	700
	A01	7	0	100	0	700
	T93	7	0	71.4286	0	500
	D44	7	0	57.1429	0	400
	R94	7	14.2857	100	99.9999	700
	I06	7	0	57.1429	0	400
	Z20	7	0	57.1429	0	400
	E34	7	14.2857	42.8571	99.9999	300
	D84	7	0	57.1429	0	400
	C95	7	28.5714	57.1429	200	400
	L52	7	14.2857	57.1429	99.9999	400
	N42	7	0	85.7143	0	600
	J68	7	0	28.5714	0	200
	J05	7	14.2857	85.7143	99.9999	600
	K65	7	57.1429	71.4286	400	500
	C90	7	0	57.1429	0	400
	Z53	7	0	57.1429	0	400
	L66	7	0	71.4286	0	500
	G08	7	0	57.1429	0	400
	F01	7	14.2857	57.1429	99.9999	400
	F66	7	0	85.7143	0	600
	O62	7	0	71.4286	0	500
	I66	7	28.5714	42.8571	200	300
	M05	7	0	28.5714	0	200
	E88	7	14.2857	14.2857	99.9999	99.9999
	O68	7	0	100	0	700
	H71	7	0	28.5714	0	200
	G41	7	14.2857	42.8571	99.9999	300
	R79	7	0	42.8571	0	300
	L57	7	0	28.5714	0	200
	Z63	7	0	57.1429	0	400
	S37	7	28.5714	28.5714	200	200
	Z45	7	0	42.8571	0	300
	T40	7	28.5714	28.5714	200	200
	Z87	7	28.5714	57.1429	200	400
	R96	6	0	83.3333	0	500
	J37	6	0	83.3333	0	500
	D86	6	0	83.3333	0	500
	C15	6	0	66.6667	0	400
	I13	6	50	50	300	300
	K55	6	16.6667	50	100	300
	C24	6	16.6667	50	100	300
	T02	6	16.6667	33.3333	100	200
	M02	6	0	66.6667	0	400
	O80	6	0	66.6667	0	400
	B18	6	0	33.3333	0	200
	E83	6	0	66.6667	0	400
	K75	6	50	66.6667	300	400
	J95	6	0	33.3333	0	200
	F51	6	0	83.3333	0	500
	C13	6	0	50	0	300
	O86	6	0	50	0	300
	T92	6	0	83.3333	0	500
	L85	6	0	66.6667	0	400
	D05	6	0	100	0	600
	I02	6	0	66.6667	0	400
	A98	6	16.6667	66.6667	100	400
	Q74	6	0	33.3333	0	200
	S96	6	0	66.6667	0	400
	L91	6	0	16.6667	0	100
	E01	6	0	83.3333	0	500
	E84	6	0	66.6667	0	400
	E13	6	16.6667	83.3333	100	500
	R44	6	16.6667	33.3333	100	200
	N84	6	16.6667	33.3333	100	200
	L82	5	0	20	0	100
	G71	5	0	60	0	300
	Z24	5	0	60	0	300
	H51	5	0	60	0	300
	R43	5	0	80	0	400
	T70	5	0	60	0	300
	F17	5	0	40	0	200
	N80	5	0	20	0	100
	M95	5	0	100	0	500
	H70	5	20	80	100	400
	A53	5	0	100	0	500
	I85	5	20	80	100	400
	H27	5	0	100	0	500
	D07	5	0	60	0	300
	G12	5	0	60	0	300
	O72	5	0	60	0	300
	Z41	5	0	100	0	500
	N85	5	0	20	0	100
	N17	5	60	40	300	200
	K76	5	40	40	200	200
	G31	5	40	60	200	300
	B26	5	20	80	100	400
	J43	5	0	60	0	300
	T95	5	0	80	0	400
	N02	5	20	60	100	300
	F68	5	0	40	0	200
	N82	5	20	40	100	200
	L51	5	0	20	0	100
	D66	5	0	80	0	400
	N21	5	0	40	0	200
	R64	5	20	40	100	200
	Z12	5	20	60	100	300
	A02	5	0	60	0	300
	O75	5	20	20	100	100
	C91	5	20	20	100	100
	B15	5	20	80	100	400
	T28	5	0	80	0	400
	A23	5	0	100	0	500
	I38	5	0	60	0	300
	T91	5	0	80	0	400
	J84	5	20	80	100	400
	E73	5	0	20	0	100
	K70	5	20	60	100	300
	Z85	5	0	20	0	100
	D40	5	20	60	100	300
	I78	4	0	50	0	200
	L93	4	0	100	0	400
	C92	4	0	25	0	100
	Z29	4	0	75	0	300
	C23	4	0	0	0	0
	I12	4	0	25	0	100
	G30	4	0	50	0	200
	C10	4	25	50	100	200
	T61	4	25	100	100	400
	S19	4	0	25	0	100
	M11	4	0	50	0	200
	K45	4	0	75	0	300
	R46	4	0	50	0	200
	Z23	4	0	50	0	200
	R74	4	0	100	0	400
	C77	4	0	50	0	200
	T55	4	25	75	100	300
	H21	4	0	75	0	300
	K02	4	0	50	0	200
	K38	4	50	75	200	300
	L88	4	0	50	0	200
	Q18	4	0	50	0	200
	Q21	4	25	75	100	300
	F09	4	50	50	200	200
	G90	4	0	100	0	400
	S79	4	0	100	0	400
	Z27	4	0	75	0	300
	C81	4	0	50	0	200
	T46	4	0	100	0	400
	T42	4	50	50	200	200
	H17	4	0	75	0	300
	J33	4	0	75	0	300
	C41	4	0	75	0	300
	M85	4	0	25	0	100
	S36	4	25	50	100	200
	I00	4	0	75	0	300
	H74	4	0	75	0	300
	D62	4	0	50	0	200
	S54	4	0	50	0	200
	D03	4	0	25	0	100
	D10	4	0	50	0	200
	T68	4	25	0	100	0
	T73	4	25	75	100	300
	I97	4	25	100	100	400
	T35	4	0	75	0	300
	E80	4	25	100	100	400
	L65	4	0	75	0	300
	N86	4	0	75	0	300
	T74	4	0	75	0	300
	A16	4	50	50	200	200
	G96	4	0	50	0	200
	E89	4	0	50	0	200
	L13	3	0	66.6667	0	200
	E53	3	0	66.6667	0	200
	M61	3	0	33.3333	0	99.9999
	S34	3	33.3333	33.3333	99.9999	99.9999
	Q87	3	0	66.6667	0	200
	N33	3	0	100	0	300
	M92	3	0	66.6667	0	200
	Q85	3	0	0	0	0
	R16	3	33.3333	66.6667	99.9999	200
	T33	3	0	100	0	300
	I30	3	66.6667	33.3333	200	99.9999
	D12	3	0	33.3333	0	99.9999
	C49	3	33.3333	33.3333	99.9999	99.9999
	N88	3	0	66.6667	0	200
	J64	3	66.6667	33.3333	200	99.9999
	Z89	3	0	33.3333	0	99.9999
	G72	3	0	33.3333	0	99.9999
	B82	3	0	66.6667	0	200
	J86	3	0	33.3333	0	99.9999
	D47	3	33.3333	33.3333	99.9999	99.9999
	M96	3	0	66.6667	0	200
	I33	3	66.6667	33.3333	200	99.9999
	D04	3	0	33.3333	0	99.9999
	R27	3	0	66.6667	0	200
	Z49	3	0	100	0	300
	F64	3	0	33.3333	0	99.9999
	D34	3	0	0	0	0
	O24	3	0	100	0	300
	O04	3	0	100	0	300
	F79	3	0	100	0	300
	C04	3	33.3333	66.6667	99.9999	200
	P59	3	0	66.6667	0	200
	Z25	3	0	100	0	300
	B54	3	0	33.3333	0	99.9999
	G21	3	0	100	0	300
	F04	3	0	33.3333	0	99.9999
	F62	3	0	33.3333	0	99.9999
	C53	3	0	33.3333	0	99.9999
	S04	3	0	0	0	0
	F80	3	0	33.3333	0	99.9999
	I46	3	33.3333	0	99.9999	0
	E56	3	0	33.3333	0	99.9999
	S98	3	0	66.6667	0	200
	B20	3	0	66.6667	0	200
	N98	3	0	100	0	300
	N73	3	33.3333	33.3333	99.9999	99.9999
	E25	3	0	66.6667	0	200
	T86	3	33.3333	100	99.9999	300
	F42	3	0	66.6667	0	200
	T90	3	0	66.6667	0	200
	S84	3	0	100	0	300
	G52	3	0	0	0	0
	I22	3	66.6667	0	200	0
	I34	3	0	0	0	0
	D39	3	0	66.6667	0	200
	S95	3	0	33.3333	0	99.9999
	D38	3	0	66.6667	0	200
	D46	3	66.6667	66.6667	200	200
	D59	3	0	33.3333	0	99.9999
	G91	3	0	0	0	0
	H55	3	33.3333	66.6667	99.9999	200
	A39	3	0	66.6667	0	200
	C09	3	0	33.3333	0	99.9999
	C73	3	0	66.6667	0	200
	O22	3	0	100	0	300
	S65	3	0	100	0	300
	S17	3	0	33.3333	0	99.9999
	A87	3	33.3333	100	99.9999	300
	Q38	3	0	100	0	300
	R77	3	0	66.6667	0	200
	S87	3	0	66.6667	0	200
	C83	3	0	0	0	0
	B79	2	0	100	0	200
	Z56	2	0	100	0	200
	O71	2	0	50	0	100
	O41	2	0	100	0	200
	I08	2	0	0	0	0
	D80	2	50	100	100	200
	D89	2	0	50	0	100
	B06	2	0	100	0	200
	C30	2	0	100	0	200
	R15	2	0	0	0	0
	Q84	2	0	100	0	200
	S45	2	0	50	0	100
	R91	2	50	50	100	100
	O44	2	0	100	0	200
	Q15	2	0	100	0	200
	H50	2	0	50	0	100
	R36	2	0	50	0	100
	Q79	2	0	50	0	100
	Q68	2	0	50	0	100
	O87	2	0	0	0	0
	R01	2	0	50	0	100
	C62	2	0	50	0	100
	A84	2	0	50	0	100
	I32	2	0	100	0	200
	G23	2	0	100	0	200
	E23	2	0	50	0	100
	K00	2	0	50	0	100
	R76	2	0	50	0	100
	I01	2	0	100	0	200
	L43	2	0	0	0	0
	F70	2	0	0	0	0
	F55	2	50	100	100	200
	E27	2	0	100	0	200
	F91	2	0	50	0	100
	L22	2	0	100	0	200
	D30	2	0	100	0	200
	C21	2	0	50	0	100
	M14	2	0	50	0	100
	G60	2	0	50	0	100
	E61	2	0	50	0	100
	Q61	2	0	50	0	100
	H19	2	0	50	0	100
	Q53	2	0	50	0	100
	F71	2	0	100	0	200
	C01	2	0	50	0	100
	D53	2	0	50	0	100
	O45	2	0	50	0	100
	L41	2	0	50	0	100
	D14	2	0	100	0	200
	Q55	2	0	50	0	100
	O98	2	0	100	0	200
	S88	2	0	0	0	0
	B16	2	0	0	0	0
	R92	2	0	100	0	200
	H59	2	0	50	0	100
	B24	2	0	50	0	100
	B67	2	0	50	0	100
	D72	2	0	50	0	100
	C51	2	0	0	0	0
	O13	2	0	50	0	100
	B05	2	0	50	0	100
	S25	2	0	100	0	200
	B48	2	0	50	0	100
	J67	2	0	0	0	0
	F54	2	0	50	0	100
	C26	2	0	0	0	0
	G36	2	0	50	0	100
	Q20	2	0	50	0	100
	E74	2	0	0	0	0
	G00	2	50	100	100	200
	D51	2	0	0	0	0
	M30	2	0	100	0	200
	K09	2	0	50	0	100
	O32	2	0	50	0	100
	L95	2	50	50	100	100
	S08	2	0	100	0	200
	E29	2	0	50	0	100
	A82	2	0	50	0	100
	Q43	2	50	100	100	200
	K71	2	100	50	200	100
	J94	2	50	100	100	200
	B53	2	0	50	0	100
	A24	2	0	50	0	100
	A07	2	0	0	0	0
	O65	2	0	50	0	100
	J82	2	50	50	100	100
	Z11	2	0	50	0	100
	Z36	2	0	50	0	100
	D13	2	0	50	0	100
	M34	2	0	50	0	100
	T69	2	0	100	0	200
	S94	2	0	50	0	100
	D00	2	0	0	0	0
	O33	2	0	50	0	100
	Q32	2	50	50	100	100
	O30	2	0	100	0	200
	F14	2	0	50	0	100
	Q72	1	0	0	0	0
	C60	1	0	0	0	0
	F95	1	0	0	0	0
	H13	1	0	100	0	100
	D31	1	0	100	0	100
	R90	1	0	100	0	100
	D02	1	0	0	0	0
	T47	1	100	0	100	0
	F16	1	100	100	100	100
	E76	1	0	0	0	0
	Q52	1	0	100	0	100
	O82	1	0	0	0	0
	Z82	1	0	0	0	0
	G46	1	100	100	100	100
	G63	1	0	100	0	100
	Q27	1	0	0	0	0
	P00	1	0	0	0	0
	O12	1	100	100	100	100
	M91	1	0	0	0	0
	N87	1	0	0	0	0
	G37	1	0	100	0	100
	G11	1	0	100	0	100
	T34	1	0	0	0	0
	Z22	1	0	0	0	0
	Z83	1	0	100	0	100
	M33	1	0	100	0	100
	R81	1	0	100	0	100
	L59	1	0	100	0	100
	C39	1	0	100	0	100
	A48	1	0	100	0	100
	C75	1	0	0	0	0
	F61	1	0	0	0	0
	Z60	1	0	100	0	100
	E28	1	0	100	0	100
	Z08	1	0	0	0	0
	T60	1	0	0	0	0
	P05	1	0	0	0	0
	Q76	1	0	0	0	0
	A81	1	100	0	100	0
	H45	1	100	100	100	100
	A15	1	0	100	0	100
	Q05	1	0	0	0	0
	A56	1	0	0	0	0
	Z84	1	0	100	0	100
	Z02	1	0	0	0	0
	O70	1	0	0	0	0
	G80	1	100	100	100	100
	Q28	1	0	0	0	0
	H30	1	0	0	0	0
	D56	1	0	100	0	100
	I09	1	0	100	0	100
	F59	1	0	0	0	0
	D73	1	0	100	0	100
	B69	1	0	0	0	0
	E40	1	0	100	0	100
	J66	1	0	0	0	0
	C68	1	100	0	100	0
	A88	1	0	100	0	100
	B46	1	0	100	0	100
	A42	1	0	100	0	100
	Q13	1	0	100	0	100
	G97	1	0	0	0	0
	D55	1	0	0	0	0
	B55	1	0	100	0	100
	T31	1	0	0	0	0
	E58	1	0	0	0	0
	G10	1	100	100	100	100
	D01	1	100	100	100	100
	L11	1	0	0	0	0
	A00	1	0	100	0	100
	S27	1	0	100	0	100
	S14	1	0	100	0	100
	I07	1	0	0	0	0
	S58	1	0	100	0	100
	F12	1	0	100	0	100
	D35	1	0	0	0	0
	L58	1	0	100	0	100
	F69	1	0	0	0	0
	C40	1	0	100	0	100
	C69	1	0	0	0	0
	F65	1	0	0	0	0
	N72	1	0	100	0	100
	C84	1	0	100	0	100
	Q81	1	0	100	0	100
	N29	1	0	0	0	0
	S28	1	0	100	0	100
	D11	1	0	100	0	100
	B52	1	0	100	0	100
	L81	1	0	0	0	0
	C55	1	0	100	0	100
	D60	1	0	100	0	100
	Z39	1	0	0	0	0
	K28	1	0	0	0	0
	M83	1	0	0	0	0
	Z65	1	0	100	0	100
	R85	1	0	100	0	100
	T52	1	0	100	0	100
	B25	1	100	100	100	100
	O15	1	0	100	0	100
	P38	1	0	100	0	100
	B23	1	0	0	0	0
	A52	1	0	100	0	100
	J47	1	0	100	0	100
	I05	1	0	0	0	0
	J60	1	0	100	0	100
	Q67	1	0	100	0	100
	C52	1	100	0	100	0
	D65	1	0	0	0	0
	B17	1	0	100	0	100
	O16	1	0	0	0	0
	F98	1	0	100	0	100
	P92	1	0	0	0	0
	T49	1	0	100	0	100
	G61	1	0	100	0	100
	Q45	1	0	0	0	0
	C00	1	0	0	0	0
	T07	1	0	100	0	100
	T38	1	0	0	0	0
	A99	1	0	0	0	0
	B77	1	0	100	0	100
	F53	1	0	100	0	100
	F72	1	0	0	0	0
	B19	1	0	0	0	0
	F90	1	0	100	0	100
	C65	1	0	0	0	0
	N04	1	100	100	100	100
	T48	1	0	100	0	100
	Q78	1	0	0	0	0
	Q42	1	0	0	0	0
	Q39	1	0	100	0	100
	A31	1	0	100	0	100
	A64	1	0	100	0	100
	J09	1	0	100	0	100
	T71	1	0	0	0	0
	O73	1	0	100	0	100
	A65	1	0	100	0	100
	S57	1	0	0	0	0
	N03	1	0	100	0	100
	S15	1	0	100	0	100
	C14	1	0	0	0	0
	A06	1	0	100	0	100
	T98	1	0	0	0	0
	K90	1	0	100	0	100
	F38	1	0	100	0	100
	H80	1	0	100	0	100
	C45	1	0	100	0	100
	K93	1	0	0	0	0
	P28	1	100	0	100	0
	M32	1	0	0	0	0
	M08	1	0	100	0	100
	M40	1	0	100	0	100
	Q71	1	0	0	0	0
	C76	1	0	0	0	0
	C72	1	0	100	0	100
	P39	1	0	100	0	100
	S47	1	0	100	0	100
	D81	1	0	0	0	0
	F39	1	100	100	100	100
	E21	1	0	0	0	0
	C06	1	0	0	0	0
	T27	1	0	100	0	100
	A90	1	0	100	0	100
	E41	1	0	0	0	0
	F18	1	0	100	0	100
	L75	1	100	0	100	0
	S48	1	0	100	0	100
	F24	1	0	0	0	0
	F00	1	0	100	0	100
	O43	1	0	100	0	100
	R87	1	0	0	0	0
	E15	1	0	0	0	0
	R54	1	0	100	0	100
	L10	1	0	0	0	0
	Q03	1	0	0	0	0
	B89	1	0	100	0	100
	B65	1	0	100	0	100
	S24	1	0	100	0	100
	O09	1	0	0	0	0
	C82	1	0	100	0	100
	L64	1	0	0	0	0
	D61	1	0	0	0	0
	A80	1	0	0	0	0
	C31	1	0	0	0	0
	A59	1	0	100	0	100
		163711			651701	1.0182e+07
					3.9808	62.195

## Sheet: 4-stellig-M54
						CHART
	Diagnose	n	%			Diagnosis
	M54.9	443	4.08559			M54.9	4.09
	M54.8	150	1.38338			M54.8	1.38
	M54.6	200	1.84451			M54.6	1.84
	M54.5	3585	33.0628			M54.5	33.06
	M54.4	3086	28.4608			M54.4	28.46
	M54.3	275	2.5362			M54.3	2.54
	M54.2	894	8.24495			M54.2	8.24
	M54.1	2178	20.0867			M54.1	20.09
	M54.0	32	0.295121			M54.0	0.3
	SUMME	10843	100

## Sheet: 4-stellig-I10
						CHART
	Diagnose	n	%			Diagnosis
	I10.9	2562	79.1229			I10.9	79.12
	I10.1	25	0.772082			I10.1	0.77
	I10.0	651	20.105			I10.0	20.11
	SUMME	3238	100

## Sheet: 4-stellig-R10
						CHART
	Diagnose	n	%			Diagnosis
	R10.4	1619	41.5341			R10.4	41.53
	R10.3	1483	38.0452			R10.3	38.05
	R10.2	19	0.487429			R10.2	0.49
	R10.1	595	15.2642			R10.1	15.26
	R10.0	182	4.66906			R10.0	4.67
	SUMME	3898	100

## Sheet: 4-stellig-N39
						CHART
	Diagnose	n	%			Diagnosis
	N39.9	48	1.2685			N39.9	1.27
	N39.8	21	0.554968			N39.8	0.55
	N39.4	25	0.660677			N39.4	0.66
	N39.3	7	0.184989			N39.3	0.18
	N39.2	1	0.0264271			N39.2	0.03
	N39.1	3	0.0792812			N39.1	0.08
	N39.0	3679	97.2252			N39.0	97.23
	SUMME	3784	100

## Sheet: 4-stellig-T14
						CHART
	Diagnose	n	%			Diagnosis
	T14.9	298	4.19482			T14.9	4.19
	T14.8	5	0.0703829			T14.8	0.07
	T14.6	225	3.16723			T14.6	3.17
	T14.5	6	0.0844595			T14.5	0.08
	T14.4	2	0.0281532			T14.4	0.03
	T14.3	254	3.57545			T14.3	3.58
	T14.2	141	1.9848			T14.2	1.98
	T14.1	2439	34.3328			T14.1	34.33
	T14.0	3734	52.5619			T14.0	52.56
		7104	100
